# Supplementary material for: Genetic Modification of the Association between Peripubertal Dioxin Exposure and Pubertal Onset in a Cohort of Russian Boys
Source: Environ Health Perspect. 2012 Oct 10;121(1):111–7. doi: 10.1289/ehp.1205278 (PMC3546349; doi:10.1289/ehp.1205278)
Supplement: (123 KB) XLSX [file ehp.1205278.s002.xlsx]

## Sheet: General Information
Abbreviations and Footnotes:
TABLE S1:
	SNP: single nucleotide polymorphism. MAF: Minor allele frequency.
TABLE S2:
	All models adjusted for 8/9 year lead and PCB serum concentration, 8/9-year diet (total calories, %protein, %fat), and parental education.
	FDR: false discovery rate. G2: Tanner stage 2 for genitalia. GxE: Gene-Environment interaction. HR: hazard ratio. PCB: Polychlorinated biphenyl. SNP: single nucleotide polymorphism.TEQ: dioxin toxic equivalents. TV: testicular volume.
TABLE S3:
	All models adjusted for 8/9 year lead, PCB and TEQ serum concentration, 8/9-year diet (total calories, %protein, %fat), and parental education.
	FDR: false discovery rate. G2: Tanner stage 2 for genitalia. GxE: Gene-Environment interaction. HR: hazard ratio. PCB: Polychlorinated biphenyl. SNP: single nucleotide polymorphism.TEQ: dioxin toxic equivalents. TV: testicular volume.

## Sheet: TABLE S1
SUPPLEMENTAL MATERIALS, TABLE S1: Descriptive data on 337 included tag SNPs
Gene name	Tag SNP	Chromosome	Coordinate	Minor Allele	Major Allele	MAF	Percent missing
ARNT	rs4509581	1	149041088	G	A	0.35	0
ARNT	rs10847	1	149049420	A	G	0.23	0
ARNT	rs11204735	1	149108290	A	G	0.5	0
ARNT	rs7517566	1	149116658	A	G	0.14	0
DAP3	rs475550	1	153918704	T	A	0.25	0
KISS1	rs12040249	1	202424850	A	G	0.27	0.002
KISS1	rs12086978	1	202431525	A	G	0.11	0.002
KISS1	rs3924585	1	202432704	A	G	0.1	0
KISS1	rs9726776	1	202440009	G	A	0.44	0
NCOA1 / SRC1 / RIP160	rs2120002	2	24689577	A	G	0.5	0
NCOA1 / SRC1 / RIP160	rs12467454	2	24698299	C	A	0.1	0
NCOA1 / SRC1 / RIP160	rs6739622	2	24707217	G	C	0.14	0
NCOA1 / SRC1 / RIP160	rs920418	2	24725374	G	C	0.42	0
NCOA1 / SRC1 / RIP160	rs12713362	2	24728613	C	A	0.33	0
NCOA1 / SRC1 / RIP160	rs17046438	2	24730153	A	G	0.11	0.005
CYP1B1	rs163080	2	38143146	A	T	0.19	0
CYP1B1	rs1800440	2	38151642	G	A	0.15	0
CYP1B1	rs1056836	2	38151706	C	G	0.4	0.002
CYP1B1	rs162556	2	38159957	G	A	0.44	0
CYP1B1	rs4646429	2	38160438	A	G	0.33	0
XPO1	rs1050567	2	61559166	A	G	0.1	0
XPO1	rs11125883	2	61564076	C	A	0.37	0
XPO1	rs3821222	2	61567029	G	C	0.4	0.002
XPO1	rs6735330	2	61584981	A	G	0.14	0
XPO1	rs766448	2	61588949	A	G	0.43	0
CREB1	rs2253206	2	208100222	A	G	0.47	0
CREB1	rs6740584	2	208137595	G	A	0.46	0.005
CREB1	rs2551919	2	208138627	A	G	0.21	0
UGT1A5	rs2011404	2	234292675	A	G	0.16	0
UGT1A5	rs2008595	2	234301930	A	G	0.47	0
UGT1A5	rs2003569	2	234332675	A	G	0.1	0
UGT1A5	rs887829	2	234333308	A	G	0.37	0.005
UGT1A5	rs28946889	2	234336200	A	C	0.26	0
UGT1A5	rs2302538	2	234341151	G	A	0.09	0
UGT1A5	rs4148328	2	234342397	A	G	0.36	0
UGT1A5	rs1042640	2	234346282	G	C	0.18	0.007
UGT1A5	rs10199882	2	234350002	G	A	0.12	0
UGT1A5	rs6746002	2	234354159	G	A	0.33	0
PPARG	rs10510411	3	12321848	A	G	0.32	0
PPARG	rs12497191	3	12365134	G	A	0.14	0
PPARG	rs709149	3	12425353	A	G	0.32	0
PPARG	rs7650895	3	12450161	C	A	0.14	0
PPARG	rs3856806	3	12450556	A	G	0.18	0.007
PPARG	rs1152003	3	12452054	G	C	0.06	0.002
PPARG	rs1152004	3	12458103	G	A	0.15	0.002
GSTCD	rs4699198	4	106865219	A	G	0.11	0.002
GSTCD	rs11934139	4	106882989	A	G	0.18	0
GSTCD	rs7684839	4	106883847	A	G	0.13	0
GSTCD	rs2553449	4	106918340	A	G	0.31	0
GSTCD	rs2553461	4	106950858	A	G	0.13	0
AHRR	rs9654453	5	352620	G	A	0.09	0
AHRR	rs3756712	5	362095	A	C	0.36	0.02
AHRR	rs2672747	5	388888	T	A	0.31	0.01
AHRR	rs4957023	5	389951	A	G	0.5	0
AHRR	rs2721040	5	404750	A	G	0.29	0.007
AHRR	rs2013782	5	407050	A	G	0.34	0.002
AHRR	rs11133994	5	429993	A	G	0.12	0.002
AHRR	rs2721020	5	432197	A	G	0.21	0
AHRR	rs7731963	5	439013	A	C	0.39	0
AHRR	rs2561673	5	453668	A	G	0.19	0
AHRR	rs4956935	5	456117	C	A	0.47	0
AHRR	rs11743226	5	457712	A	G	0.46	0
AHRR	rs2672715	5	457803	A	G	0.12	0
AHRR	rs11746079	5	463979	G	A	0.15	0
AHRR	rs17562461	5	464360	A	G	0.35	0
AHRR	rs4956936	5	465693	G	A	0.21	0
AHRR	rs2261659	5	466593	C	G	0.44	0
AHRR	rs2672777	5	476384	A	G	0.28	0.02
AHRR	rs12188678	5	481230	G	A	0.38	0
AHRR	rs768479	5	484195	A	G	0.45	0.01
AHRR	rs349583	5	489664	A	G	0.43	0
AHRR	rs10078	5	491101	C	A	0.15	0
AHRR	rs2241599	5	491453	T	A	0.44	0
AHRR	rs2037077	5	500225	A	G	0.08	0.002
NR2F1	rs1844343	5	92937507	A	G	0.09	0
NR2F1	rs318108	5	92959502	A	G	0.17	0
GR / NR3C1	rs258747	5	142637005	G	A	0.47	0
GR / NR3C1	rs10482682	5	142659589	A	G	0.34	0
GR / NR3C1	rs17100236	5	142700918	G	A	0.18	0
GR / NR3C1	rs2918419	5	142702545	G	A	0.12	0
GR / NR3C1	rs4912905	5	142710568	G	C	0.29	0
GR / NR3C1	rs11740792	5	142727512	G	A	0.11	0
GR / NR3C1	rs10482634	5	142730641	G	A	0.23	0
GR / NR3C1	rs1866388	5	142739977	G	A	0.23	0
GR / NR3C1	rs9324924	5	142772676	A	C	0.35	0
GR / NR3C1	rs7701443	5	142772842	G	A	0.44	0
GR / NR3C1	rs4607376	5	142776724	A	G	0.47	0
GR / NR3C1	rs13182800	5	142781672	A	C	0.14	0.002
GR / NR3C1	rs12656106	5	142789139	G	C	0.44	0
GR / NR3C1	rs12655166	5	142789464	G	A	0.26	0
GR / NR3C1	rs4912913	5	142798498	A	G	0.48	0
LIN28b	rs11156431	6	105491184	A	G	0.11	0.002
LIN28b	rs314277	6	105514354	A	C	0.16	0
LIN28b	rs167539	6	105516740	C	A	0.33	0.002
LIN28b	rs12212292	6	105533636	G	A	0.11	0
LIN28b	rs1149280	6	105561491	A	T	0.07	0.002
LIN28b	rs2057391	6	105585619	A	C	0.19	0.002
LIN28b	rs170276	6	105589526	G	A	0.26	0
LIN28b	rs7750532	6	105596452	A	G	0.17	0
LIN28b	rs9404597	6	105627322	A	G	0.14	0
LIN28b	rs1190472	6	105643183	A	G	0.18	0
ESR1 / ER-a	rs2881766	6	152160811	C	A	0.22	0
ESR1 / ER-a	rs488133	6	152167136	A	G	0.33	0
ESR1 / ER-a	rs2077647	6	152170769	G	A	0.43	0.012
ESR1 / ER-a	rs532010	6	152172610	G	A	0.36	0
ESR1 / ER-a	rs7775047	6	152193885	G	C	0.15	0
ESR1 / ER-a	rs6902771	6	152199573	A	G	0.44	0.002
ESR1 / ER-a	rs1514348	6	152224007	C	A	0.41	0.002
ESR1 / ER-a	rs2431260	6	152234023	G	C	0.26	0
ESR1 / ER-a	rs9322336	6	152242122	G	A	0.2	0
ESR1 / ER-a	rs12199722	6	152276592	G	A	0.33	0
ESR1 / ER-a	rs988328	6	152282842	G	A	0.11	0
ESR1 / ER-a	rs4583998	6	152302360	A	G	0.26	0
ESR1 / ER-a	rs3020410	6	152308069	A	C	0.13	0
ESR1 / ER-a	rs3003922	6	152321359	G	C	0.18	0.002
ESR1 / ER-a	rs3020396	6	152321570	G	A	0.3	0
ESR1 / ER-a	rs985191	6	152325150	C	A	0.12	0
ESR1 / ER-a	rs3003925	6	152326150	G	A	0.18	0
ESR1 / ER-a	rs726281	6	152344270	G	A	0.27	0
ESR1 / ER-a	rs926777	6	152346739	A	C	0.23	0.002
ESR1 / ER-a	rs2144025	6	152349398	A	G	0.14	0
ESR1 / ER-a	rs7743290	6	152350824	C	A	0.24	0
ESR1 / ER-a	rs12212176	6	152351699	A	G	0.16	0
ESR1 / ER-a	rs7757956	6	152358832	A	T	0.18	0
ESR1 / ER-a	rs2982709	6	152398436	C	G	0.08	0
ESR1 / ER-a	rs2982712	6	152399871	G	A	0.49	0.007
ESR1 / ER-a	rs3020368	6	152412882	A	G	0.12	0
ESR1 / ER-a	rs3020382	6	152453829	G	A	0.21	0
ESR1 / ER-a	rs3020383	6	152458471	C	G	0.11	0.005
ESR1 / ER-a	rs2228480	6	152461787	A	G	0.16	0.017
ESR1 / ER-a	rs3798577	6	152462822	G	A	0.49	0.002
ESR1 / ER-a	rs2813543	6	152466170	A	G	0.21	0
ESR1 / ER-a	rs2813544	6	152467274	G	A	0.21	0
ESR1 / ER-a	rs910416	6	152474594	G	A	0.49	0
TBP	rs2179373	6	170705297	G	A	0.3	0.002
TBP	rs6927768	6	170708909	A	G	0.15	0.002
TBP	rs8770	6	170728455	G	A	0.12	0
AhR	rs10250822	7	17299513	G	A	0.24	0
AhR	rs713150	7	17306681	C	G	0.23	0
AhR	rs17722841	7	17310118	A	G	0.21	0
AhR	rs2282883	7	17322871	A	G	0.34	0
AhR	rs4236290	7	17330092	G	A	0.1	0
AhR	rs2158041	7	17334944	A	G	0.22	0
AhR	rs7811989	7	17337887	A	G	0.25	0
AhR	rs2040623	7	17347186	C	A	0.16	0
TAF6	rs13242458	7	99533066	A	G	0.13	0
TAF6	rs1534309	7	99534305	C	G	0.24	0.007
TAF6	rs999885	7	99539111	A	G	0.49	0
TAF6	rs4134917	7	99545885	G	A	0.12	0.01
NCOA2 / SRC2	rs4236979	8	71198041	A	C	0.12	0
NCOA2 / SRC2	rs4545135	8	71201268	C	A	0.29	0
NCOA2 / SRC2	rs11786991	8	71230736	A	G	0.12	0
NCOA2 / SRC2	rs11993276	8	71257912	A	G	0.1	0
NCOA2 / SRC2	rs3812429	8	71264272	G	A	0.18	0
NCOA2 / SRC2	rs4512409	8	71269258	G	A	0.43	0
NCOA2 / SRC2	rs17748400	8	71271565	G	A	0.17	0
NCOA2 / SRC2	rs10957516	8	71281604	A	G	0.34	0
NCOA2 / SRC2	rs17676138	8	71297214	C	A	0.09	0
NCOA2 / SRC2	rs2926702	8	71330547	G	A	0.12	0
NCOA2 / SRC2	rs13261087	8	71350702	A	G	0.48	0
NCOA2 / SRC2	rs6997367	8	71385774	G	A	0.16	0
NCOA2 / SRC2	rs7001707	8	71391930	A	G	0.27	0.005
NCOA2 / SRC2	rs16936922	8	71401916	A	G	0.13	0.002
MYC	rs16902359	8	128812032	A	G	0.17	0.002
MYC	rs4645956	8	128819393	A	G	0.13	0.047
MYC	rs12680047	8	128828042	G	A	0.33	0
MYC	rs4733550	8	128832343	A	T	0.46	0
MYC	rs10956383	8	128832476	G	A	0.18	0
9q31.2, region 1	rs10991168	9	106014722	G	A	0.42	0
9q31.2, region 1	rs7039927	9	106026624	G	A	0.41	0
9q31.2, region 1	rs1857985	9	106026963	A	G	0.09	0
9q31.2, region 1	rs1857983	9	106033158	G	A	0.13	0
9q31.2, region 1	rs7854627	9	106040212	C	A	0.13	0
9q31.2, region 1	rs4743702	9	106053701	G	A	0.48	0
9q31.2, region 1	rs13440201	9	106059657	A	C	0.17	0
9q31.2, region 1	rs17817167	9	106078408	G	C	0.16	0
9q31.2, region 1	rs10512324	9	106080533	A	G	0.29	0
9q31.2, region 1	rs1507511	9	106084878	C	A	0.32	0
9q31.2, region 2	rs9409081	9	107937337	G	A	0.33	0
9q31.2, region 2	rs1474037	9	107937591	G	A	0.11	0
9q31.2, region 2	rs2176336	9	107939658	C	G	0.14	0.002
9q31.2, region 2	rs9409083	9	107941286	A	G	0.28	0.002
9q31.2, region 2	rs2417687	9	107963277	A	G	0.48	0
9q31.2, region 2	rs13300395	9	107966284	A	G	0.37	0
9q31.2, region 2	rs1385140	9	108064940	A	G	0.46	0
9q31.2, region 2	rs10759172	9	108070899	G	A	0.45	0
9q31.2, region 2	rs10125521	9	108102822	G	C	0.36	0
9q31.2, region 2	rs13299685	9	108103241	A	T	0.28	0.002
9q31.2, region 2	rs7043293	9	108105538	G	A	0.36	0
CYP17A1	rs6162	10	104586970	A	G	0.45	0
CYP17A1	rs2486758	10	104587469	G	A	0.19	0
CYP17A1	rs7089422	10	104595317	A	G	0.15	0.002
CYP17A1	rs17724534	10	104595510	A	G	0.12	0
ARNTL	rs34369393	11	13245919	A	G	0.47	0
ARNTL	rs11022754	11	13269818	A	G	0.32	0
ARNTL	rs7950226	11	13274714	G	A	0.5	0
ARNTL	rs10832020	11	13277918	G	A	0.19	0
ARNTL	rs4757144	11	13287801	G	A	0.48	0.005
ARNTL	rs6486121	11	13312345	G	A	0.49	0
ARNTL	rs10832027	11	13313758	G	A	0.44	0
ARNTL	rs3816360	11	13324325	G	A	0.15	0
ARNTL	rs7126303	11	13327110	G	A	0.47	0
ARNTL	rs1868049	11	13340257	A	G	0.19	0
ARNTL	rs11022778	11	13347435	C	A	0.27	0
ARNTL	rs4757151	11	13348788	G	A	0.47	0.002
ARNTL	rs3897902	11	13358378	C	A	0.19	0.002
ARNTL	rs11022788	11	13370082	G	A	0.18	0
RELA / NFKB3	rs2306365	11	65183921	A	G	0.13	0.005
RELA / NFKB3	rs11820062	11	65186511	A	G	0.44	0
CCNT1	rs3741632	12	47373229	G	A	0.34	0
CCNT1	rs11168691	12	47380743	C	A	0.33	0.005
CCNT1	rs2162317	12	47384374	G	A	0.29	0.002
SP1	rs7131938	12	52059193	A	G	0.25	0
SP1	rs3741651	12	52063437	G	A	0.17	0
SP1	rs4759334	12	52066958	G	A	0.08	0
SP1	rs11170547	12	52099269	A	G	0.09	0
p23 / PTGES3	rs2958126	12	55360449	A	C	0.24	0
p23 / PTGES3	rs2290893	12	55364886	A	G	0.29	0
p23 / PTGES3	rs2958153	12	55367783	A	G	0.19	0
p23 / PTGES3	rs17445108	12	55368324	A	G	0.14	0.029
GTF2F2	rs2025418	13	44583846	G	A	0.21	0.002
GTF2F2	rs7993610	13	44586355	A	G	0.14	0
GTF2F2	rs7987863	13	44592138	A	G	0.07	0
GTF2F2	rs9534044	13	44622052	G	A	0.22	0
GTF2F2	rs6561215	13	44728289	A	G	0.23	0.002
GTF2F2	rs9595284	13	44752581	G	A	0.28	0
RB1	rs1981434	13	47779154	G	C	0.31	0
RB1	rs9568036	13	47869936	G	A	0.44	0
RB1	rs4151551	13	47883439	A	C	0.09	0.002
RB1	rs2227311	13	47885032	G	A	0.13	0
NEDD8	rs11158609	14	23758653	G	A	0.14	0.002
NEDD8	rs2144487	14	23766624	G	A	0.41	0
NEDD8	rs12891162	14	23774310	A	C	0.43	0.002
NEDD8	rs17102265	14	23777019	A	G	0.22	0
HIF1A / MOP1	rs12434438	14	61267050	G	A	0.2	0
HIF1A / MOP1	rs1319462	14	61288977	G	A	0.13	0
ERB / ESR2	rs1152589	14	63753678	A	T	0.46	0
ERB / ESR2	rs1152579	14	63764839	A	G	0.42	0
ERB / ESR2	rs867443	14	63770794	A	G	0.27	0
ERB / ESR2	rs1952585	14	63782107	G	A	0.08	0
ERB / ESR2	rs17766755	14	63785525	A	G	0.35	0
ERB / ESR2	rs12435284	14	63810272	A	G	0.08	0.002
ERB / ESR2	rs17179740	14	63826503	A	G	0.4	0
ERB / ESR2	rs1271572	14	63831669	A	C	0.44	0
ERB / ESR2	rs2978381	14	63836404	G	A	0.41	0
ERB / ESR2	rs3020443	14	63862092	C	A	0.25	0
ERB / ESR2	rs1256116	14	63877635	G	C	0.16	0
ERB / ESR2	rs1256112	14	63884063	G	A	0.41	0
HSP90	rs12880347	14	101607804	T	A	0.07	0.002
HSP90	rs3736807	14	101622527	A	C	0.13	0.017
HSP90	rs11621560	14	101626495	C	A	0.08	0.015
HSP90	rs1190587	14	101677845	A	G	0.12	0
CYP1A1	rs2470893	15	72806501	A	G	0.26	0.022
CYP1A2	rs2472304	15	72831290	G	A	0.44	0
ARNT2	rs17223788	15	78476441	G	A	0.37	0
ARNT2	rs12592383	15	78478503	G	A	0.43	0
ARNT2	rs1446340	15	78481031	G	A	0.2	0
ARNT2	rs2278703	15	78481937	A	C	0.45	0
ARNT2	rs1446336	15	78491706	T	A	0.06	0.005
ARNT2	rs1446337	15	78491815	A	G	0.3	0
ARNT2	rs12593988	15	78492881	A	G	0.24	0.007
ARNT2	rs3848206	15	78493844	G	A	0.43	0
ARNT2	rs1026016	15	78498009	A	G	0.28	0
ARNT2	rs10431813	15	78498807	A	G	0.19	0.005
ARNT2	rs3910982	15	78499176	A	C	0.28	0.002
ARNT2	rs1020397	15	78505792	C	G	0.31	0
ARNT2	rs4778790	15	78508325	G	A	0.43	0
ARNT2	rs7184010	15	78511327	A	G	0.31	0
ARNT2	rs4778791	15	78511605	A	G	0.46	0
ARNT2	rs11637295	15	78513162	A	G	0.2	0
ARNT2	rs895442	15	78516582	A	G	0.13	0
ARNT2	rs17788120	15	78529935	G	A	0.46	0
ARNT2	rs12908321	15	78542825	A	G	0.28	0
ARNT2	rs7180520	15	78544279	G	C	0.35	0
ARNT2	rs12905523	15	78547742	G	A	0.22	0
ARNT2	rs12594226	15	78551475	A	G	0.38	0
ARNT2	rs3936145	15	78578251	A	G	0.35	0
ARNT2	rs4238521	15	78583182	A	G	0.14	0.005
ARNT2	rs11858186	15	78588526	A	G	0.47	0
ARNT2	rs11072922	15	78593237	A	G	0.18	0
ARNT2	rs4778604	15	78624873	A	G	0.44	0
ARNT2	rs8027410	15	78628024	A	G	0.37	0
ARNT2	rs4778810	15	78640431	G	A	0.17	0
ARNT2	rs4074666	15	78641908	A	G	0.43	0
ARNT2	rs4778818	15	78647154	G	A	0.2	0
ARNT2	rs4778819	15	78647451	A	G	0.36	0
ARNT2	rs8033706	15	78673245	G	A	0.46	0
ARNT2	rs4459508	15	78674560	A	G	0.22	0.002
ARNT2	rs4778610	15	78676404	G	C	0.14	0
ARNT2	rs11634221	15	78680655	A	G	0.14	0
TP53	rs1042522	17	7520196	G	C	0.28	0
GPR54	rs168405	19	861741	C	A	0.33	0
GPR54	rs8108687	19	878970	A	G	0.29	0.025
GTF2F1	rs6510896	19	6353647	A	G	0.43	0.01
SMARCA4	rs11879293	19	10933609	A	G	0.34	0
SMARCA4	rs12983316	19	10975351	G	A	0.15	0
SMARCA4	rs10417443	19	10990428	C	G	0.46	0
SMARCA4	rs1529729	19	11024561	G	A	0.09	0
SMARCA4	rs4300767	19	11024688	G	A	0.06	0.002
SMARCA4	rs2421198	19	11025967	A	G	0.31	0
RELB	rs10424046	19	50227875	G	C	0.49	0.002
RELB	rs1560725	19	50235626	G	A	0.49	0
RELB	rs11083758	19	50238900	G	C	0.5	0
RELB	rs3786507	19	50240094	G	A	0.42	0
SRC	rs6017944	20	35410984	G	A	0.17	0
SRC	rs12106024	20	35412761	G	C	0.16	0
SRC	rs6017996	20	35420066	A	G	0.12	0
SRC	rs6018027	20	35424205	G	A	0.21	0
SRC	rs6063022	20	35426740	A	G	0.12	0.005
SRC	rs8126089	20	35432667	T	A	0.16	0.002
SRC	rs6090576	20	35438750	A	G	0.2	0.002
SRC	rs754626	20	35450753	C	A	0.25	0.015
SRC	rs754625	20	35450937	G	A	0.24	0
SRC	rs11905013	20	35475053	G	A	0.1	0
TAF4	rs6089596	20	60006811	G	A	0.14	0
TAF4	rs6061972	20	60043639	G	A	0.42	0
TAF4	rs6089623	20	60049153	A	G	0.35	0
TAF4	rs4925220	20	60083655	A	T	0.49	0
NRIP1 / RIP140	rs2822987	21	15252764	G	A	0.34	0
NRIP1 / RIP140	rs1056947	21	15256528	A	G	0.16	0
NRIP1 / RIP140	rs10482863	21	15257339	G	A	0.1	0
NRIP1 / RIP140	rs1056930	21	15258674	A	G	0.4	0
NRIP1 / RIP140	rs2229742	21	15261042	C	G	0.12	0.002
NRIP1 / RIP140	rs2229741	21	15262159	A	G	0.45	0.002
NRIP1 / RIP140	rs13050325	21	15265682	G	A	0.26	0
NRIP1 / RIP140	rs3787576	21	15266057	G	C	0.09	0
PPARA	rs135557	22	44919890	G	A	0.46	0
PPARA	rs4253623	22	44928769	G	A	0.18	0
PPARA	rs135549	22	44931971	G	A	0.44	0.002
PPARA	rs135542	22	44934700	G	A	0.26	0
PPARA	rs129600	22	44935824	G	A	0.29	0
PPARA	rs9626736	22	44948895	G	A	0.34	0
PPARA	rs12330015	22	44968941	G	A	0.11	0
PPARA	rs8138102	22	44970415	G	A	0.2	0
PPARA	rs6008197	22	44999079	C	G	0.13	0.025
PPARA	rs4253765	22	45001551	A	G	0.17	0.015
PPARA	rs4253776	22	45008142	G	A	0.09	0.002

## Sheet: TABLE S2
SUPPLEMENTAL MATERIALS, TABLE S2: Gene x Environment interaction results of all SNPs, for both G2 and TV pubertal onset.
G2 pubertal onset
SNP name	Gene name	Chromosome	Coordinate	TEQ pubertal onset HRa	p_TEQ	GxE Hazard ratio	p_GxE	Bonferroni p-value	FDR p-value
rs4509581	ARNT	1	149041088	0.45	0.0439	1.15	0.6306	1	0.9956
rs10847	ARNT	1	149049420	0.62	0.2065	0.67	0.2281	1	0.9856
rs11204735	ARNT	1	149108290	0.43	0.0584	1.19	0.5572	1	0.9956
rs7517566	ARNT	1	149116658	0.48	0.0469	1.07	0.8821	1	0.9956
rs475550	DAP3	1	153918704	0.5	0.055	1.05	0.8872	1	0.9956
rs12040249	KISS1	1	202424850	0.61	0.182	0.64	0.1966	1	0.9745
rs12086978	KISS1	1	202431525	0.39	0.0126	1.69	0.1564	1	0.8502
rs3924585	KISS1	1	202432704	0.39	0.0113	1.8	0.1093	1	0.7369
rs9726776	KISS1	1	202440009	0.81	0.5997	0.51	0.0203	1	0.6729
rs2120002	NCOA1 / SRC1 / RIP160	2	24689577	0.61	0.2576	0.81	0.4394	1	0.9956
rs12467454	NCOA1 / SRC1 / RIP160	2	24698299	0.47	0.0283	1.51	0.4469	1	0.9956
rs6739622	NCOA1 / SRC1 / RIP160	2	24707217	0.48	0.0378	1.11	0.8085	1	0.9956
rs920418	NCOA1 / SRC1 / RIP160	2	24725374	0.6	0.1952	0.79	0.3667	1	0.9956
rs12713362	NCOA1 / SRC1 / RIP160	2	24728613	0.53	0.0971	0.89	0.6875	1	0.9956
rs17046438	NCOA1 / SRC1 / RIP160	2	24730153	0.46	0.03	1.57	0.2843	1	0.9956
rs163080	CYP1B1	2	38143146	0.55	0.1168	0.83	0.625	1	0.9956
rs1800440	CYP1B1	2	38151642	0.54	0.0734	0.91	0.8397	1	0.9956
rs1056836	CYP1B1	2	38151706	0.51	0.1147	0.99	0.9663	1	0.9956
rs162556	CYP1B1	2	38159957	0.58	0.1887	0.81	0.5124	1	0.9956
rs4646429	CYP1B1	2	38160438	0.43	0.033	1.24	0.4284	1	0.9956
rs1050567	XPO1	2	61559166	0.54	0.0786	0.75	0.5182	1	0.9956
rs11125883	XPO1	2	61564076	0.46	0.0386	1.1	0.7511	1	0.9956
rs3821222	XPO1	2	61567029	0.43	0.0696	1.14	0.6391	1	0.9956
rs6735330	XPO1	2	61584981	0.52	0.067	0.92	0.8573	1	0.9956
rs766448	XPO1	2	61588949	0.49	0.0606	0.98	0.9302	1	0.9956
rs2253206	CREB1	2	208100222	0.75	0.4823	0.61	0.0701	1	0.6729
rs6740584	CREB1	2	208137595	0.39	0.0339	1.33	0.292	1	0.9956
rs2551919	CREB1	2	208138627	0.36	0.007	2.28	0.0286	1	0.6729
rs2011404	UGT1A5	2	234292675	0.54	0.091	0.94	0.8785	1	0.9956
rs2008595	UGT1A5	2	234301930	0.31	0.0084	1.69	0.0869	1	0.6754
rs2003569	UGT1A5	2	234332675	0.49	0.045	1.08	0.8639	1	0.9956
rs887829	UGT1A5	2	234333308	0.32	0.0056	1.73	0.0698	1	0.6729
rs28946889	UGT1A5	2	234336200	0.52	0.104	1	0.9913	1	0.9956
rs2302538	UGT1A5	2	234341151	0.47	0.0262	2.19	0.0725	1	0.6729
rs4148328	UGT1A5	2	234342397	0.69	0.3753	0.76	0.3465	1	0.9956
rs1042640	UGT1A5	2	234346282	0.56	0.1125	0.75	0.4491	1	0.9956
rs10199882	UGT1A5	2	234350002	0.51	0.0631	0.9	0.836	1	0.9956
rs6746002	UGT1A5	2	234354159	0.8	0.5942	0.54	0.0433	1	0.6729
rs10510411	PPARG	3	12321848	0.68	0.3012	0.51	0.0417	1	0.6729
rs12497191	PPARG	3	12365134	0.56	0.0945	0.57	0.247	1	0.9956
rs709149	PPARG	3	12425353	0.44	0.0344	1.2	0.5253	1	0.9956
rs7650895	PPARG	3	12450161	0.5	0.0589	0.99	0.9799	1	0.9956
rs3856806	PPARG	3	12450556	0.54	0.0849	0.78	0.5084	1	0.9956
rs1152003	PPARG	3	12452054	0.45	0.0276	1.91	0.2324	1	0.9913
rs1152004	PPARG	3	12458103	0.49	0.0418	1.29	0.5418	1	0.9956
rs4699198	GSTCD	4	106865219	0.5	0.0509	1.04	0.9266	1	0.9956
rs11934139	GSTCD	4	106882989	0.44	0.0276	1.32	0.4309	1	0.9956
rs7684839	GSTCD	4	106883847	0.44	0.0221	1.27	0.4944	1	0.9956
rs2553449	GSTCD	4	106918340	0.43	0.0447	1.22	0.5243	1	0.9956
rs2553461	GSTCD	4	106950858	0.46	0.0273	1.46	0.3475	1	0.9956
rs9654453	AHRR	5	352620	0.5	0.047	1.02	0.9656	1	0.9956
rs3756712	AHRR	5	362095	0.51	0.1001	1.04	0.8988	1	0.9956
rs2672747	AHRR	5	388888	0.56	0.1487	0.81	0.514	1	0.9956
rs4957023	AHRR	5	389951	0.39	0.0465	1.24	0.4518	1	0.9956
rs2721040	AHRR	5	404750	0.52	0.1021	0.93	0.8114	1	0.9956
rs2013782	AHRR	5	407050	0.52	0.1045	0.95	0.8586	1	0.9956
rs11133994	AHRR	5	429993	0.52	0.0628	0.82	0.6369	1	0.9956
rs2721020	AHRR	5	432197	0.52	0.0886	0.94	0.8541	1	0.9956
rs7731963	AHRR	5	439013	0.61	0.2457	0.82	0.4747	1	0.9956
rs2561673	AHRR	5	453668	0.55	0.1135	0.79	0.52	1	0.9956
rs4956935	AHRR	5	456117	0.73	0.4466	0.63	0.1382	1	0.8026
rs11743226	AHRR	5	457712	0.61	0.2988	0.81	0.5374	1	0.9956
rs2672715	AHRR	5	457803	0.51	0.0691	0.95	0.9098	1	0.9956
rs11746079	AHRR	5	463979	0.51	0.062	0.92	0.8453	1	0.9956
rs17562461	AHRR	5	464360	0.44	0.0374	1.22	0.5154	1	0.9956
rs4956936	AHRR	5	465693	0.49	0.0608	1.04	0.9179	1	0.9956
rs2261659	AHRR	5	466593	0.39	0.0262	1.4	0.2851	1	0.9956
rs2672777	AHRR	5	476384	0.41	0.0234	1.6	0.193	1	0.9744
rs12188678	AHRR	5	481230	0.45	0.0472	1.17	0.5858	1	0.9956
rs768479	AHRR	5	484195	0.43	0.0466	1.2	0.5163	1	0.9956
rs349583	AHRR	5	489664	0.38	0.0184	1.49	0.1842	1	0.9671
rs10078	AHRR	5	491101	0.49	0.0404	1.19	0.6899	1	0.9956
rs2241599	AHRR	5	491453	0.52	0.1527	0.97	0.9091	1	0.9956
rs2037077	AHRR	5	500225	0.49	0.038	1.37	0.5928	1	0.9956
rs1844343	NR2F1	5	92937507	0.57	0.1162	0.58	0.3377	1	0.9956
rs318108	NR2F1	5	92959502	0.53	0.0798	0.93	0.86	1	0.9956
rs258747	GR / NR3C1	5	142637005	0.15	<.0001	3.02	0.0001	0.03784	0.0378
rs10482682	GR / NR3C1	5	142659589	0.27	0.0014	2.19	0.0068	1	0.5762
rs17100236	GR / NR3C1	5	142700918	0.69	0.305	0.38	0.0128	1	0.6729
rs2918419	GR / NR3C1	5	142702545	0.4	0.0104	2.17	0.0609	1	0.6729
rs4912905	GR / NR3C1	5	142710568	0.73	0.4062	0.49	0.0283	1	0.6729
rs11740792	GR / NR3C1	5	142727512	0.36	0.0061	2.49	0.0187	1	0.6729
rs10482634	GR / NR3C1	5	142730641	0.44	0.0277	1.36	0.3688	1	0.9956
rs1866388	GR / NR3C1	5	142739977	0.23	0.0003	3.25	0.0005	0.16091	0.0805
rs9324924	GR / NR3C1	5	142772676	0.66	0.2857	0.66	0.1213	1	0.7476
rs7701443	GR / NR3C1	5	142772842	0.85	0.6948	0.55	0.0384	1	0.6729
rs4607376	GR / NR3C1	5	142776724	0.48	0.0831	1.07	0.8087	1	0.9956
rs13182800	GR / NR3C1	5	142781672	0.47	0.0434	1.2	0.6243	1	0.9956
rs12656106	GR / NR3C1	5	142789139	0.65	0.3055	0.75	0.2983	1	0.9956
rs12655166	GR / NR3C1	5	142789464	0.48	0.0477	1.12	0.7255	1	0.9956
rs4912913	GR / NR3C1	5	142798498	0.61	0.2454	0.8	0.4256	1	0.9956
rs11156431	LIN28b	6	105491184	0.51	0.0498	1.25	0.6454	1	0.9956
rs314277	LIN28b	6	105514354	0.35	0.0045	2.33	0.0193	1	0.6729
rs167539	LIN28b	6	105516740	0.36	0.0128	1.7	0.108	1	0.7369
rs12212292	LIN28b	6	105533636	0.61	0.1647	0.38	0.0527	1	0.6729
rs1149280	LIN28b	6	105561491	0.48	0.0334	1.97	0.2774	1	0.9956
rs2057391	LIN28b	6	105585619	0.53	0.0816	0.84	0.6478	1	0.9956
rs170276	LIN28b	6	105589526	0.39	0.0096	1.81	0.0615	1	0.6729
rs7750532	LIN28b	6	105596452	0.56	0.1139	0.71	0.3906	1	0.9956
rs9404597	LIN28b	6	105627322	0.53	0.0825	0.84	0.6999	1	0.9956
rs1190472	LIN28b	6	105643183	0.5	0.0571	1.13	0.7453	1	0.9956
rs2881766	ESR1 / ER-a	6	152160811	0.46	0.0397	1.21	0.5956	1	0.9956
rs488133	ESR1 / ER-a	6	152167136	0.48	0.0716	1.07	0.8379	1	0.9956
rs2077647	ESR1 / ER-a	6	152170769	0.68	0.3641	0.71	0.2014	1	0.9806
rs532010	ESR1 / ER-a	6	152172610	0.7	0.3692	0.61	0.0932	1	0.6979
rs7775047	ESR1 / ER-a	6	152193885	0.48	0.0456	1.21	0.6083	1	0.9956
rs6902771	ESR1 / ER-a	6	152199573	0.61	0.2553	0.81	0.4633	1	0.9956
rs1514348	ESR1 / ER-a	6	152224007	0.81	0.6094	0.58	0.0503	1	0.6729
rs2431260	ESR1 / ER-a	6	152234023	0.43	0.0334	1.22	0.5408	1	0.9956
rs9322336	ESR1 / ER-a	6	152242122	0.47	0.0423	1.2	0.6547	1	0.9956
rs12199722	ESR1 / ER-a	6	152276592	0.68	0.3153	0.62	0.0882	1	0.6754
rs988328	ESR1 / ER-a	6	152282842	0.39	0.0115	2.37	0.057	1	0.6729
rs4583998	ESR1 / ER-a	6	152302360	0.51	0.0857	0.99	0.9796	1	0.9956
rs3020410	ESR1 / ER-a	6	152308069	0.55	0.1027	0.82	0.6605	1	0.9956
rs3003922	ESR1 / ER-a	6	152321359	0.53	0.0829	0.88	0.7395	1	0.9956
rs3020396	ESR1 / ER-a	6	152321570	0.47	0.055	1.13	0.7131	1	0.9956
rs985191	ESR1 / ER-a	6	152325150	0.49	0.0498	1.26	0.5545	1	0.9956
rs3003925	ESR1 / ER-a	6	152326150	0.6	0.1621	0.75	0.4422	1	0.9956
rs726281	ESR1 / ER-a	6	152344270	0.46	0.0414	1.21	0.5543	1	0.9956
rs926777	ESR1 / ER-a	6	152346739	0.47	0.0463	1.18	0.6268	1	0.9956
rs2144025	ESR1 / ER-a	6	152349398	0.51	0.0542	0.95	0.9164	1	0.9956
rs7743290	ESR1 / ER-a	6	152350824	0.49	0.0542	1.06	0.8671	1	0.9956
rs12212176	ESR1 / ER-a	6	152351699	0.32	0.0028	3.68	0.0009	0.31669	0.1056
rs7757956	ESR1 / ER-a	6	152358832	0.59	0.1526	0.65	0.2814	1	0.9956
rs2982709	ESR1 / ER-a	6	152398436	0.5	0.0542	0.96	0.9391	1	0.9956
rs2982712	ESR1 / ER-a	6	152399871	0.63	0.2985	0.81	0.4823	1	0.9956
rs3020368	ESR1 / ER-a	6	152412882	0.53	0.0795	0.77	0.5772	1	0.9956
rs3020382	ESR1 / ER-a	6	152453829	0.65	0.2612	0.56	0.1288	1	0.7749
rs3020383	ESR1 / ER-a	6	152458471	0.5	0.0515	1.1	0.8432	1	0.9956
rs2228480	ESR1 / ER-a	6	152461787	0.53	0.0776	1	0.9956	1	0.9956
rs3798577	ESR1 / ER-a	6	152462822	0.55	0.1631	0.91	0.7294	1	0.9956
rs2813543	ESR1 / ER-a	6	152466170	0.49	0.0487	1.1	0.7977	1	0.9956
rs2813544	ESR1 / ER-a	6	152467274	0.47	0.0329	1.24	0.4884	1	0.9956
rs910416	ESR1 / ER-a	6	152474594	0.68	0.346	0.69	0.2037	1	0.9806
rs2179373	TBP	6	170705297	0.57	0.1565	0.82	0.5539	1	0.9956
rs6927768	TBP	6	170708909	0.49	0.042	1.13	0.7754	1	0.9956
rs8770	TBP	6	170728455	0.56	0.1058	0.56	0.2242	1	0.9856
rs10250822	AhR	7	17299513	0.51	0.0727	0.93	0.8238	1	0.9956
rs713150	AhR	7	17306681	0.52	0.0805	0.87	0.6698	1	0.9956
rs17722841	AhR	7	17310118	0.45	0.0487	1.2	0.6413	1	0.9956
rs2282883	AhR	7	17322871	0.5	0.0845	0.97	0.9076	1	0.9956
rs4236290	AhR	7	17330092	0.5	0.0527	1.05	0.9208	1	0.9956
rs2158041	AhR	7	17334944	0.52	0.0868	0.86	0.6548	1	0.9956
rs7811989	AhR	7	17337887	0.48	0.0544	1.07	0.8521	1	0.9956
rs2040623	AhR	7	17347186	0.47	0.0369	1.23	0.595	1	0.9956
rs13242458	TAF6	7	99533066	0.51	0.0492	0.85	0.7536	1	0.9956
rs1534309	TAF6	7	99534305	0.43	0.0218	1.34	0.4134	1	0.9956
rs999885	TAF6	7	99539111	0.53	0.1739	0.85	0.595	1	0.9956
rs4134917	TAF6	7	99545885	0.41	0.0133	1.35	0.5666	1	0.9956
rs4236979	NCOA2 / SRC2	8	71198041	0.52	0.0716	0.97	0.9379	1	0.9956
rs4545135	NCOA2 / SRC2	8	71201268	0.54	0.1167	0.89	0.7447	1	0.9956
rs11786991	NCOA2 / SRC2	8	71230736	0.56	0.0987	0.44	0.1454	1	0.8164
rs11993276	NCOA2 / SRC2	8	71257912	0.53	0.0757	0.81	0.6912	1	0.9956
rs3812429	NCOA2 / SRC2	8	71264272	0.55	0.0982	0.69	0.3802	1	0.9956
rs4512409	NCOA2 / SRC2	8	71269258	0.69	0.3696	0.67	0.2152	1	0.9856
rs17748400	NCOA2 / SRC2	8	71271565	0.46	0.0315	1.33	0.4121	1	0.9956
rs10957516	NCOA2 / SRC2	8	71281604	0.52	0.1213	0.93	0.8445	1	0.9956
rs17676138	NCOA2 / SRC2	8	71297214	0.56	0.1062	0.38	0.1057	1	0.7369
rs2926702	NCOA2 / SRC2	8	71330547	0.51	0.071	0.96	0.9412	1	0.9956
rs13261087	NCOA2 / SRC2	8	71350702	0.54	0.1906	0.89	0.734	1	0.9956
rs6997367	NCOA2 / SRC2	8	71385774	0.49	0.0526	1.14	0.7507	1	0.9956
rs7001707	NCOA2 / SRC2	8	71391930	0.62	0.2097	0.67	0.2766	1	0.9956
rs16936922	NCOA2 / SRC2	8	71401916	0.56	0.0873	0.45	0.0809	1	0.6754
rs16902359	MYC	8	128812032	0.52	0.0797	0.96	0.9032	1	0.9956
rs4645956	MYC	8	128819393	0.52	0.0718	0.91	0.8171	1	0.9956
rs12680047	MYC	8	128828042	0.52	0.0871	0.92	0.7863	1	0.9956
rs4733550	MYC	8	128832343	0.49	0.0996	1.03	0.9286	1	0.9956
rs10956383	MYC	8	128832476	0.49	0.0388	1.08	0.8582	1	0.9956
rs10991168	9q31.2, region 1	9	106014722	0.55	0.1607	0.91	0.7528	1	0.9956
rs7039927	9q31.2, region 1	9	106026624	0.39	0.0319	1.35	0.3484	1	0.9956
rs1857985	9q31.2, region 1	9	106026963	0.57	0.1141	0.31	0.056	1	0.6729
rs1857983	9q31.2, region 1	9	106033158	0.5	0.056	0.93	0.8571	1	0.9956
rs7854627	9q31.2, region 1	9	106040212	0.57	0.1314	0.63	0.3372	1	0.9956
rs4743702	9q31.2, region 1	9	106053701	0.66	0.3598	0.75	0.3768	1	0.9956
rs13440201	9q31.2, region 1	9	106059657	0.53	0.0762	0.85	0.6899	1	0.9956
rs17817167	9q31.2, region 1	9	106078408	0.47	0.0392	1.22	0.6112	1	0.9956
rs10512324	9q31.2, region 1	9	106080533	0.42	0.0285	1.29	0.4496	1	0.9956
rs1507511	9q31.2, region 1	9	106084878	0.64	0.2594	0.67	0.2482	1	0.9956
rs9409081	9q31.2, region 2	9	107937337	0.54	0.104	0.82	0.5302	1	0.9956
rs1474037	9q31.2, region 2	9	107937591	0.47	0.0427	1.2	0.6748	1	0.9956
rs2176336	9q31.2, region 2	9	107939658	0.49	0.0539	1.06	0.8793	1	0.9956
rs9409083	9q31.2, region 2	9	107941286	0.5	0.0677	0.98	0.9579	1	0.9956
rs2417687	9q31.2, region 2	9	107963277	0.49	0.1048	1.03	0.9217	1	0.9956
rs13300395	9q31.2, region 2	9	107966284	0.46	0.0477	1.17	0.6419	1	0.9956
rs1385140	9q31.2, region 2	9	108064940	0.59	0.2093	0.85	0.5868	1	0.9956
rs10759172	9q31.2, region 2	9	108070899	0.52	0.1475	0.99	0.9801	1	0.9956
rs10125521	9q31.2, region 2	9	108102822	0.53	0.0936	0.94	0.8323	1	0.9956
rs13299685	9q31.2, region 2	9	108103241	0.53	0.084	0.96	0.8903	1	0.9956
rs7043293	9q31.2, region 2	9	108105538	0.62	0.21	0.73	0.2839	1	0.9956
rs6162	CYP17A1	10	104586970	0.3	0.0058	1.74	0.0637	1	0.6729
rs2486758	CYP17A1	10	104587469	0.64	0.2316	0.64	0.2078	1	0.9856
rs7089422	CYP17A1	10	104595317	0.55	0.1017	0.76	0.4977	1	0.9956
rs17724534	CYP17A1	10	104595510	0.55	0.0934	0.72	0.4871	1	0.9956
rs34369393	ARNTL	11	13245919	0.33	0.0153	1.45	0.1865	1	0.9671
rs11022754	ARNTL	11	13269818	0.56	0.1184	0.82	0.5019	1	0.9956
rs7950226	ARNTL	11	13274714	0.44	0.0516	1.2	0.515	1	0.9956
rs10832020	ARNTL	11	13277918	0.54	0.0858	0.7	0.3583	1	0.9956
rs4757144	ARNTL	11	13287801	0.8	0.5853	0.58	0.0715	1	0.6729
rs6486121	ARNTL	11	13312345	0.5	0.1119	1	0.994	1	0.9956
rs10832027	ARNTL	11	13313758	0.53	0.1334	0.92	0.8109	1	0.9956
rs3816360	ARNTL	11	13324325	0.51	0.0799	0.99	0.9819	1	0.9956
rs7126303	ARNTL	11	13327110	0.49	0.0935	1.04	0.9095	1	0.9956
rs1868049	ARNTL	11	13340257	0.52	0.0787	0.95	0.8927	1	0.9956
rs11022778	ARNTL	11	13347435	0.36	0.0146	1.64	0.1527	1	0.8435
rs4757151	ARNTL	11	13348788	0.46	0.0863	1.12	0.7137	1	0.9956
rs3897902	ARNTL	11	13358378	0.61	0.2025	0.67	0.2962	1	0.9956
rs11022788	ARNTL	11	13370082	0.5	0.064	1.02	0.9632	1	0.9956
rs2306365	RELA / NFKB3	11	65183921	0.59	0.1324	0.45	0.087	1	0.6754
rs11820062	RELA / NFKB3	11	65186511	0.57	0.2292	0.85	0.579	1	0.9956
rs3741632	CCNT1	12	47373229	0.32	0.0075	1.81	0.0819	1	0.6754
rs11168691	CCNT1	12	47380743	0.78	0.5179	0.47	0.0292	1	0.6729
rs2162317	CCNT1	12	47384374	0.48	0.0621	1.09	0.7993	1	0.9956
rs7131938	SP1	12	52059193	0.42	0.0238	1.36	0.331	1	0.9956
rs3741651	SP1	12	52063437	0.47	0.0403	1.17	0.6717	1	0.9956
rs4759334	SP1	12	52066958	0.44	0.0211	1.84	0.2977	1	0.9956
rs11170547	SP1	12	52099269	0.51	0.0582	1.01	0.9852	1	0.9956
rs2958126	p23 / PTGES3	12	55360449	0.61	0.2159	0.74	0.3892	1	0.9956
rs2290893	p23 / PTGES3	12	55364886	0.5	0.0789	0.99	0.9653	1	0.9956
rs2958153	p23 / PTGES3	12	55367783	0.63	0.2205	0.64	0.2268	1	0.9856
rs17445108	p23 / PTGES3	12	55368324	0.41	0.0155	2.02	0.0853	1	0.6754
rs2025418	GTF2F2	13	44583846	0.45	0.0345	1.27	0.473	1	0.9956
rs7993610	GTF2F2	13	44586355	0.49	0.0499	1.08	0.8385	1	0.9956
rs7987863	GTF2F2	13	44592138	0.51	0.0732	0.98	0.9633	1	0.9956
rs9534044	GTF2F2	13	44622052	0.56	0.1088	0.8	0.4736	1	0.9956
rs6561215	GTF2F2	13	44728289	0.54	0.0923	0.87	0.6603	1	0.9956
rs9595284	GTF2F2	13	44752581	0.56	0.1274	0.83	0.5261	1	0.9956
rs1981434	RB1	13	47779154	0.45	0.0405	1.19	0.5344	1	0.9956
rs9568036	RB1	13	47869936	0.4	0.032	1.3	0.3225	1	0.9956
rs4151551	RB1	13	47883439	0.45	0.0258	1.64	0.2738	1	0.9956
rs2227311	RB1	13	47885032	0.5	0.052	1.09	0.8005	1	0.9956
rs11158609	NEDD8	14	23758653	0.49	0.0406	1.27	0.6075	1	0.9956
rs2144487	NEDD8	14	23766624	0.42	0.0328	1.28	0.4301	1	0.9956
rs12891162	NEDD8	14	23774310	0.79	0.5968	0.62	0.134	1	0.7924
rs17102265	NEDD8	14	23777019	0.46	0.034	1.26	0.4981	1	0.9956
rs12434438	HIF1A / MOP1	14	61267050	0.58	0.1293	0.78	0.5047	1	0.9956
rs1319462	HIF1A / MOP1	14	61288977	0.52	0.0579	0.9	0.8033	1	0.9956
rs1152589	ERB / ESR2	14	63753678	0.64	0.282	0.77	0.3488	1	0.9956
rs1152579	ERB / ESR2	14	63764839	0.71	0.3984	0.64	0.1173	1	0.7476
rs867443	ERB / ESR2	14	63770794	0.37	0.0075	1.88	0.0367	1	0.6729
rs1952585	ERB / ESR2	14	63782107	0.54	0.0783	0.7	0.4149	1	0.9956
rs17766755	ERB / ESR2	14	63785525	0.37	0.013	1.63	0.0853	1	0.6754
rs12435284	ERB / ESR2	14	63810272	0.51	0.0522	1.01	0.9848	1	0.9956
rs17179740	ERB / ESR2	14	63826503	0.39	0.0247	1.41	0.2248	1	0.9856
rs1271572	ERB / ESR2	14	63831669	0.67	0.3411	0.7	0.2384	1	0.9956
rs2978381	ERB / ESR2	14	63836404	0.39	0.0214	1.35	0.2492	1	0.9956
rs3020443	ERB / ESR2	14	63862092	0.39	0.0106	1.74	0.0603	1	0.6729
rs1256116	ERB / ESR2	14	63877635	0.51	0.0603	1.05	0.9116	1	0.9956
rs1256112	ERB / ESR2	14	63884063	0.73	0.4454	0.63	0.1209	1	0.7476
rs12880347	HSP90	14	101607804	0.51	0.0529	1.04	0.9393	1	0.9956
rs3736807	HSP90	14	101622527	0.52	0.0647	1.03	0.9463	1	0.9956
rs11621560	HSP90	14	101626495	0.47	0.0329	1.52	0.4797	1	0.9956
rs1190587	HSP90	14	101677845	0.58	0.1338	0.57	0.2161	1	0.9856
rs2470893	CYP1A1	15	72806501	0.49	0.0816	1.34	0.3831	1	0.9956
rs2472304	CYP1A2	15	72831290	0.41	0.0291	1.42	0.2264	1	0.9856
rs17223788	ARNT2	15	78476441	0.34	0.0088	1.69	0.0627	1	0.6729
rs12592383	ARNT2	15	78478503	0.58	0.2086	0.82	0.4628	1	0.9956
rs1446340	ARNT2	15	78481031	0.52	0.0804	0.97	0.9255	1	0.9956
rs2278703	ARNT2	15	78481937	0.94	0.8913	0.45	0.0229	1	0.6729
rs1446336	ARNT2	15	78491706	0.49	0.0429	0.78	0.6969	1	0.9956
rs1446337	ARNT2	15	78491815	0.5	0.0799	0.96	0.8914	1	0.9956
rs12593988	ARNT2	15	78492881	0.53	0.0943	0.86	0.634	1	0.9956
rs3848206	ARNT2	15	78493844	0.63	0.2725	0.76	0.3701	1	0.9956
rs1026016	ARNT2	15	78498009	0.43	0.0353	1.28	0.4585	1	0.9956
rs10431813	ARNT2	15	78498807	0.59	0.142	0.55	0.1405	1	0.8026
rs3910982	ARNT2	15	78499176	0.42	0.0238	1.45	0.2679	1	0.9956
rs1020397	ARNT2	15	78505792	0.63	0.2399	0.7	0.2624	1	0.9956
rs4778790	ARNT2	15	78508325	0.49	0.111	1.02	0.9536	1	0.9956
rs7184010	ARNT2	15	78511327	0.38	0.011	1.59	0.1141	1	0.7476
rs4778791	ARNT2	15	78511605	0.55	0.1728	0.92	0.7714	1	0.9956
rs11637295	ARNT2	15	78513162	0.33	0.0057	2.17	0.0388	1	0.6729
rs895442	ARNT2	15	78516582	0.4	0.0155	2.12	0.0739	1	0.6729
rs17788120	ARNT2	15	78529935	0.73	0.4236	0.58	0.0594	1	0.6729
rs12908321	ARNT2	15	78542825	0.47	0.073	1.16	0.6805	1	0.9956
rs7180520	ARNT2	15	78544279	0.54	0.0975	0.86	0.6105	1	0.9956
rs12905523	ARNT2	15	78547742	0.55	0.1153	0.74	0.4113	1	0.9956
rs12594226	ARNT2	15	78551475	0.39	0.0195	1.29	0.3865	1	0.9956
rs3936145	ARNT2	15	78578251	0.65	0.2641	0.6	0.122	1	0.7476
rs4238521	ARNT2	15	78583182	0.55	0.092	0.84	0.7115	1	0.9956
rs11858186	ARNT2	15	78588526	0.45	0.0573	1.08	0.7928	1	0.9956
rs11072922	ARNT2	15	78593237	0.54	0.0876	0.76	0.5064	1	0.9956
rs4778604	ARNT2	15	78624873	0.5	0.0741	0.97	0.9044	1	0.9956
rs8027410	ARNT2	15	78628024	0.59	0.1529	0.66	0.1937	1	0.9744
rs4778810	ARNT2	15	78640431	0.54	0.082	0.73	0.4689	1	0.9956
rs4074666	ARNT2	15	78641908	0.69	0.3398	0.59	0.0964	1	0.7061
rs4778818	ARNT2	15	78647154	0.47	0.0587	1.11	0.7868	1	0.9956
rs4778819	ARNT2	15	78647451	0.37	0.0322	1.3	0.3368	1	0.9956
rs8033706	ARNT2	15	78673245	0.58	0.2275	0.89	0.6982	1	0.9956
rs4459508	ARNT2	15	78674560	0.46	0.0365	1.3	0.4094	1	0.9956
rs4778610	ARNT2	15	78676404	0.53	0.0651	0.75	0.5597	1	0.9956
rs11634221	ARNT2	15	78680655	0.51	0.0687	0.96	0.9174	1	0.9956
rs1042522	TP53	17	7520196	0.39	0.0218	1.41	0.3077	1	0.9956
rs168405	GPR54	19	861741	0.46	0.0485	1.15	0.6711	1	0.9956
rs8108687	GPR54	19	878970	0.43	0.0323	1.13	0.6833	1	0.9956
rs6510896	GTF2F1	19	6353647	0.46	0.0499	1.1	0.7403	1	0.9956
rs11879293	SMARCA4	19	10933609	0.45	0.0311	1.26	0.4209	1	0.9956
rs12983316	SMARCA4	19	10975351	0.69	0.3234	0.41	0.0254	1	0.6729
rs10417443	SMARCA4	19	10990428	0.68	0.4207	0.82	0.5108	1	0.9956
rs1529729	SMARCA4	19	11024561	0.51	0.0757	1.07	0.8995	1	0.9956
rs4300767	SMARCA4	19	11024688	0.5	0.0455	1.25	0.718	1	0.9956
rs2421198	SMARCA4	19	11025967	0.51	0.0814	0.98	0.9518	1	0.9956
rs10424046	RELB	19	50227875	0.8	0.6333	0.68	0.1791	1	0.958
rs1560725	RELB	19	50235626	0.56	0.2128	0.96	0.876	1	0.9956
rs11083758	RELB	19	50238900	0.66	0.3306	0.76	0.3595	1	0.9956
rs3786507	RELB	19	50240094	0.45	0.062	1.14	0.6353	1	0.9956
rs6017944	SRC	20	35410984	0.51	0.0693	1	0.9944	1	0.9956
rs12106024	SRC	20	35412761	0.65	0.2368	0.43	0.054	1	0.6729
rs6017996	SRC	20	35420066	0.54	0.0956	0.77	0.6179	1	0.9956
rs6018027	SRC	20	35424205	0.48	0.0593	1.06	0.8788	1	0.9956
rs6063022	SRC	20	35426740	0.56	0.0994	1.07	0.883	1	0.9956
rs8126089	SRC	20	35432667	0.56	0.1254	0.77	0.4996	1	0.9956
rs6090576	SRC	20	35438750	0.59	0.162	0.72	0.3403	1	0.9956
rs754626	SRC	20	35450753	0.44	0.0445	1.24	0.5397	1	0.9956
rs754625	SRC	20	35450937	0.46	0.0349	1.25	0.5517	1	0.9956
rs11905013	SRC	20	35475053	0.63	0.1961	0.38	0.0203	1	0.6729
rs6089596	TAF4	20	60006811	0.5	0.0453	1.1	0.8369	1	0.9956
rs6061972	TAF4	20	60043639	0.41	0.0306	1.3	0.3848	1	0.9956
rs6089623	TAF4	20	60049153	0.43	0.0353	1.28	0.4261	1	0.9956
rs4925220	TAF4	20	60083655	0.51	0.1237	1	0.991	1	0.9956
rs2822987	NRIP1 / RIP140	21	15252764	0.58	0.1814	0.82	0.5388	1	0.9956
rs1056947	NRIP1 / RIP140	21	15256528	0.46	0.0328	1.29	0.5121	1	0.9956
rs10482863	NRIP1 / RIP140	21	15257339	0.53	0.0692	0.67	0.3639	1	0.9956
rs1056930	NRIP1 / RIP140	21	15258674	0.39	0.0245	1.39	0.2968	1	0.9956
rs2229742	NRIP1 / RIP140	21	15261042	0.58	0.1209	0.61	0.2757	1	0.9956
rs2229741	NRIP1 / RIP140	21	15262159	0.88	0.7823	0.53	0.0587	1	0.6729
rs13050325	NRIP1 / RIP140	21	15265682	0.55	0.1163	0.82	0.5754	1	0.9956
rs3787576	NRIP1 / RIP140	21	15266057	0.53	0.068	0.73	0.488	1	0.9956
rs135557	PPARA	22	44919890	0.46	0.0591	1.12	0.7062	1	0.9956
rs4253623	PPARA	22	44928769	0.49	0.0426	1.14	0.752	1	0.9956
rs135549	PPARA	22	44931971	0.46	0.0651	1.03	0.9287	1	0.9956
rs135542	PPARA	22	44934700	0.52	0.0799	0.92	0.7972	1	0.9956
rs129600	PPARA	22	44935824	0.53	0.0862	0.9	0.7355	1	0.9956
rs9626736	PPARA	22	44948895	0.36	0.0109	1.76	0.0713	1	0.6729
rs12330015	PPARA	22	44968941	0.53	0.069	0.62	0.3904	1	0.9956
rs8138102	PPARA	22	44970415	0.38	0.0102	1.86	0.1046	1	0.7369
rs6008197	PPARA	22	44999079	0.55	0.0956	0.81	0.6447	1	0.9956
rs4253765	PPARA	22	45001551	0.57	0.1363	0.79	0.5542	1	0.9956
rs4253776	PPARA	22	45008142	0.55	0.09	0.6	0.3514	1	0.9956
TV pubertal onset
SNP name	Gene name	Chromosome	Coordinate	TEQ pubertal onset HRa	p_TEQ	GxE Hazard ratio	p_GxE	Bonferroni p-value	FDR p-value
rs4509581	ARNT	1	149041088	0.43	0.038	1.08	0.7839	1	0.9663
rs10847	ARNT	1	149049420	0.49	0.0811	0.89	0.7111	1	0.9663
rs11204735	ARNT	1	149108290	0.4	0.0418	1.17	0.5872	1	0.9663
rs7517566	ARNT	1	149116658	0.42	0.0244	1.41	0.4445	1	0.9663
rs475550	DAP3	1	153918704	0.54	0.1105	0.74	0.3764	1	0.9663
rs12040249	KISS1	1	202424850	0.57	0.1593	0.61	0.1804	1	0.9043
rs12086978	KISS1	1	202431525	0.38	0.0161	1.57	0.2737	1	0.9043
rs3924585	KISS1	1	202432704	0.38	0.0126	1.77	0.1624	1	0.9043
rs9726776	KISS1	1	202440009	0.86	0.7185	0.44	0.0056	1	0.6347
rs2120002	NCOA1 / SRC1 / RIP160	2	24689577	0.5	0.1293	0.87	0.6038	1	0.9663
rs12467454	NCOA1 / SRC1 / RIP160	2	24698299	0.48	0.0457	0.6	0.3501	1	0.9663
rs6739622	NCOA1 / SRC1 / RIP160	2	24707217	0.49	0.0563	0.58	0.1962	1	0.9043
rs920418	NCOA1 / SRC1 / RIP160	2	24725374	0.5	0.1078	0.88	0.6278	1	0.9663
rs12713362	NCOA1 / SRC1 / RIP160	2	24728613	0.5	0.0904	0.87	0.6579	1	0.9663
rs17046438	NCOA1 / SRC1 / RIP160	2	24730153	0.44	0.0296	1.44	0.4108	1	0.9663
rs163080	CYP1B1	2	38143146	0.68	0.336	0.41	0.0216	1	0.7267
rs1800440	CYP1B1	2	38151642	0.48	0.0474	0.94	0.8944	1	0.9762
rs1056836	CYP1B1	2	38151706	0.58	0.217	0.79	0.4198	1	0.9663
rs162556	CYP1B1	2	38159957	0.42	0.0674	1.1	0.7687	1	0.9663
rs4646429	CYP1B1	2	38160438	0.37	0.0171	1.39	0.2695	1	0.9043
rs1050567	XPO1	2	61559166	0.51	0.0713	0.66	0.3796	1	0.9663
rs11125883	XPO1	2	61564076	0.56	0.1464	0.69	0.251	1	0.9043
rs3821222	XPO1	2	61567029	0.29	0.0077	1.5	0.1522	1	0.9043
rs6735330	XPO1	2	61584981	0.41	0.0195	1.45	0.4224	1	0.9663
rs766448	XPO1	2	61588949	0.65	0.3009	0.58	0.068	1	0.9043
rs2253206	CREB1	2	208100222	0.81	0.6356	0.53	0.0289	1	0.7267
rs6740584	CREB1	2	208137595	0.23	0.0011	2.13	0.0044	1	0.6347
rs2551919	CREB1	2	208138627	0.4	0.0209	1.44	0.3091	1	0.9391
rs2011404	UGT1A5	2	234292675	0.58	0.1543	0.53	0.155	1	0.9043
rs2008595	UGT1A5	2	234301930	0.26	0.0032	1.98	0.0345	1	0.7267
rs2003569	UGT1A5	2	234332675	0.42	0.0228	1.67	0.3246	1	0.951
rs887829	UGT1A5	2	234333308	0.3	0.0051	1.76	0.0777	1	0.9043
rs28946889	UGT1A5	2	234336200	0.5	0.1038	1	0.9943	1	0.9944
rs2302538	UGT1A5	2	234341151	0.37	0.0077	4.08	0.0031	1	0.6347
rs4148328	UGT1A5	2	234342397	0.55	0.1835	0.87	0.6542	1	0.9663
rs1042640	UGT1A5	2	234346282	0.55	0.1204	0.58	0.156	1	0.9043
rs10199882	UGT1A5	2	234350002	0.4	0.0196	1.72	0.2649	1	0.9043
rs6746002	UGT1A5	2	234354159	0.57	0.2153	0.78	0.4431	1	0.9663
rs10510411	PPARG	3	12321848	0.58	0.1653	0.66	0.221	1	0.9043
rs12497191	PPARG	3	12365134	0.45	0.0363	1.1	0.8339	1	0.9756
rs709149	PPARG	3	12425353	0.45	0.0491	1.03	0.9225	1	0.9762
rs7650895	PPARG	3	12450161	0.47	0.05	0.94	0.8759	1	0.9762
rs3856806	PPARG	3	12450556	0.5	0.075	0.79	0.5379	1	0.9663
rs1152003	PPARG	3	12452054	0.46	0.0398	1.14	0.8131	1	0.9663
rs1152004	PPARG	3	12458103	0.53	0.0934	0.53	0.1675	1	0.9043
rs4699198	GSTCD	4	106865219	0.46	0.0471	0.99	0.9905	1	0.9941
rs11934139	GSTCD	4	106882989	0.41	0.023	1.29	0.4409	1	0.9663
rs7684839	GSTCD	4	106883847	0.43	0.0292	1.11	0.7537	1	0.9663
rs2553449	GSTCD	4	106918340	0.41	0.0417	1.15	0.6569	1	0.9663
rs2553461	GSTCD	4	106950858	0.44	0.0256	1.38	0.3995	1	0.9663
rs9654453	AHRR	5	352620	0.5	0.0655	0.68	0.4429	1	0.9663
rs3756712	AHRR	5	362095	0.54	0.1552	0.9	0.7045	1	0.9663
rs2672747	AHRR	5	388888	0.54	0.156	0.75	0.3914	1	0.9663
rs4957023	AHRR	5	389951	0.38	0.0525	1.17	0.5698	1	0.9663
rs2721040	AHRR	5	404750	0.58	0.2031	0.75	0.3767	1	0.9663
rs2013782	AHRR	5	407050	0.57	0.1934	0.8	0.4809	1	0.9663
rs11133994	AHRR	5	429993	0.49	0.0595	0.67	0.37	1	0.9663
rs2721020	AHRR	5	432197	0.45	0.0555	1.06	0.8668	1	0.9762
rs7731963	AHRR	5	439013	0.44	0.0787	1.06	0.853	1	0.9762
rs2561673	AHRR	5	453668	0.44	0.0403	1.1	0.7904	1	0.9663
rs4956935	AHRR	5	456117	0.41	0.044	1.18	0.6062	1	0.9663
rs11743226	AHRR	5	457712	0.59	0.2837	0.78	0.4691	1	0.9663
rs2672715	AHRR	5	457803	0.44	0.0368	1.17	0.7326	1	0.9663
rs11746079	AHRR	5	463979	0.48	0.0475	0.79	0.5663	1	0.9663
rs17562461	AHRR	5	464360	0.44	0.0462	1.09	0.7923	1	0.9663
rs4956936	AHRR	5	465693	0.46	0.0535	1.02	0.9565	1	0.9762
rs2261659	AHRR	5	466593	0.41	0.0385	1.18	0.5979	1	0.9663
rs2672777	AHRR	5	476384	0.51	0.0931	0.87	0.7009	1	0.9663
rs12188678	AHRR	5	481230	0.35	0.0147	1.45	0.2306	1	0.9043
rs768479	AHRR	5	484195	0.43	0.055	1.09	0.7405	1	0.9663
rs349583	AHRR	5	489664	0.47	0.077	0.98	0.9407	1	0.9762
rs10078	AHRR	5	491101	0.52	0.0759	0.51	0.11	1	0.9043
rs2241599	AHRR	5	491453	0.33	0.0205	1.41	0.283	1	0.9084
rs2037077	AHRR	5	500225	0.5	0.0645	0.46	0.164	1	0.9043
rs1844343	NR2F1	5	92937507	0.56	0.1244	0.39	0.0975	1	0.9043
rs318108	NR2F1	5	92959502	0.5	0.067	0.83	0.6327	1	0.9663
rs258747	GR / NR3C1	5	142637005	0.25	0.0033	1.84	0.0376	1	0.7441
rs10482682	GR / NR3C1	5	142659589	0.31	0.0046	1.7	0.0607	1	0.9043
rs17100236	GR / NR3C1	5	142700918	0.5	0.0794	0.8	0.5747	1	0.9663
rs2918419	GR / NR3C1	5	142702545	0.44	0.0334	1.11	0.8007	1	0.9663
rs4912905	GR / NR3C1	5	142710568	0.71	0.404	0.48	0.028	1	0.7267
rs11740792	GR / NR3C1	5	142727512	0.38	0.0109	1.95	0.1054	1	0.9043
rs10482634	GR / NR3C1	5	142730641	0.4	0.0218	1.32	0.4371	1	0.9663
rs1866388	GR / NR3C1	5	142739977	0.34	0.0104	1.66	0.1498	1	0.9043
rs9324924	GR / NR3C1	5	142772676	0.47	0.0648	0.98	0.9505	1	0.9762
rs7701443	GR / NR3C1	5	142772842	0.62	0.2936	0.71	0.2494	1	0.9043
rs4607376	GR / NR3C1	5	142776724	0.53	0.1569	0.84	0.5762	1	0.9663
rs13182800	GR / NR3C1	5	142781672	0.44	0.0365	1.19	0.6569	1	0.9663
rs12656106	GR / NR3C1	5	142789139	0.48	0.1201	0.97	0.9123	1	0.9762
rs12655166	GR / NR3C1	5	142789464	0.5	0.0796	0.84	0.6198	1	0.9663
rs4912913	GR / NR3C1	5	142798498	0.41	0.0614	1.11	0.7213	1	0.9663
rs11156431	LIN28b	6	105491184	0.46	0.0362	1.04	0.9316	1	0.9762
rs314277	LIN28b	6	105514354	0.37	0.0109	1.78	0.1245	1	0.9043
rs167539	LIN28b	6	105516740	0.35	0.0115	1.62	0.14	1	0.9043
rs12212292	LIN28b	6	105533636	0.48	0.0564	0.92	0.8546	1	0.9762
rs1149280	LIN28b	6	105561491	0.44	0.025	1.88	0.2539	1	0.9043
rs2057391	LIN28b	6	105585619	0.45	0.0347	1.21	0.5973	1	0.9663
rs170276	LIN28b	6	105589526	0.32	0.0034	2.3	0.0119	1	0.6661
rs7750532	LIN28b	6	105596452	0.49	0.0641	0.9	0.7812	1	0.9663
rs9404597	LIN28b	6	105627322	0.51	0.0733	0.72	0.4989	1	0.9663
rs1190472	LIN28b	6	105643183	0.37	0.0116	1.94	0.1155	1	0.9043
rs2881766	ESR1 / ER-a	6	152160811	0.31	0.005	2.11	0.0397	1	0.7441
rs488133	ESR1 / ER-a	6	152167136	0.49	0.0842	0.84	0.5734	1	0.9663
rs2077647	ESR1 / ER-a	6	152170769	0.64	0.3177	0.71	0.2372	1	0.9043
rs532010	ESR1 / ER-a	6	152172610	0.79	0.5705	0.45	0.0079	1	0.6661
rs7775047	ESR1 / ER-a	6	152193885	0.39	0.0174	1.76	0.1442	1	0.9043
rs6902771	ESR1 / ER-a	6	152199573	0.68	0.3974	0.67	0.164	1	0.9043
rs1514348	ESR1 / ER-a	6	152224007	0.76	0.5524	0.55	0.0345	1	0.7267
rs2431260	ESR1 / ER-a	6	152234023	0.36	0.0135	1.37	0.3603	1	0.9663
rs9322336	ESR1 / ER-a	6	152242122	0.48	0.0583	0.9	0.8017	1	0.9663
rs12199722	ESR1 / ER-a	6	152276592	0.54	0.1349	0.78	0.3949	1	0.9663
rs988328	ESR1 / ER-a	6	152282842	0.41	0.0236	1.51	0.3888	1	0.9663
rs4583998	ESR1 / ER-a	6	152302360	0.63	0.264	0.59	0.1399	1	0.9043
rs3020410	ESR1 / ER-a	6	152308069	0.57	0.1554	0.54	0.1784	1	0.9043
rs3003922	ESR1 / ER-a	6	152321359	0.5	0.0825	0.87	0.7246	1	0.9663
rs3020396	ESR1 / ER-a	6	152321570	0.52	0.1215	0.86	0.6358	1	0.9663
rs985191	ESR1 / ER-a	6	152325150	0.5	0.0688	0.81	0.5549	1	0.9663
rs3003925	ESR1 / ER-a	6	152326150	0.56	0.13	0.64	0.2596	1	0.9043
rs726281	ESR1 / ER-a	6	152344270	0.51	0.0941	0.83	0.5532	1	0.9663
rs926777	ESR1 / ER-a	6	152346739	0.53	0.1034	0.77	0.4388	1	0.9663
rs2144025	ESR1 / ER-a	6	152349398	0.46	0.041	1.04	0.9273	1	0.9762
rs7743290	ESR1 / ER-a	6	152350824	0.49	0.0648	0.89	0.7212	1	0.9663
rs12212176	ESR1 / ER-a	6	152351699	0.39	0.0178	1.55	0.2805	1	0.9084
rs7757956	ESR1 / ER-a	6	152358832	0.51	0.0882	0.74	0.4267	1	0.9663
rs2982709	ESR1 / ER-a	6	152398436	0.46	0.041	0.95	0.9329	1	0.9762
rs2982712	ESR1 / ER-a	6	152399871	0.46	0.0987	0.94	0.8366	1	0.9756
rs3020368	ESR1 / ER-a	6	152412882	0.48	0.0546	0.77	0.5817	1	0.9663
rs3020382	ESR1 / ER-a	6	152453829	0.51	0.0969	0.76	0.4761	1	0.9663
rs3020383	ESR1 / ER-a	6	152458471	0.44	0.0311	1.25	0.6582	1	0.9663
rs2228480	ESR1 / ER-a	6	152461787	0.51	0.0755	0.91	0.8124	1	0.9663
rs3798577	ESR1 / ER-a	6	152462822	0.51	0.137	0.91	0.7341	1	0.9663
rs2813543	ESR1 / ER-a	6	152466170	0.56	0.1359	0.63	0.2137	1	0.9043
rs2813544	ESR1 / ER-a	6	152467274	0.42	0.0231	1.36	0.3769	1	0.9663
rs910416	ESR1 / ER-a	6	152474594	0.84	0.6822	0.49	0.0176	1	0.7267
rs2179373	TBP	6	170705297	0.59	0.1988	0.64	0.1863	1	0.9043
rs6927768	TBP	6	170708909	0.47	0.0476	0.87	0.7526	1	0.9663
rs8770	TBP	6	170728455	0.51	0.0721	0.57	0.2553	1	0.9043
rs10250822	AhR	7	17299513	0.49	0.0668	0.89	0.7453	1	0.9663
rs713150	AhR	7	17306681	0.49	0.0671	0.89	0.7357	1	0.9663
rs17722841	AhR	7	17310118	0.38	0.0267	1.33	0.4569	1	0.9663
rs2282883	AhR	7	17322871	0.49	0.0849	0.92	0.7777	1	0.9663
rs4236290	AhR	7	17330092	0.47	0.0413	1.03	0.9583	1	0.9762
rs2158041	AhR	7	17334944	0.5	0.0751	0.84	0.6313	1	0.9663
rs7811989	AhR	7	17337887	0.47	0.0545	0.97	0.938	1	0.9762
rs2040623	AhR	7	17347186	0.46	0.0437	1.01	0.9884	1	0.9941
rs13242458	TAF6	7	99533066	0.4	0.0162	1.6	0.3046	1	0.9391
rs1534309	TAF6	7	99534305	0.44	0.0335	1.23	0.5714	1	0.9663
rs999885	TAF6	7	99539111	0.46	0.1043	0.96	0.8958	1	0.9762
rs4134917	TAF6	7	99545885	0.38	0.0121	1.54	0.3535	1	0.9663
rs4236979	NCOA2 / SRC2	8	71198041	0.41	0.022	1.61	0.3445	1	0.9663
rs4545135	NCOA2 / SRC2	8	71201268	0.42	0.0331	1.18	0.646	1	0.9663
rs11786991	NCOA2 / SRC2	8	71230736	0.46	0.0362	1.08	0.8729	1	0.9762
rs11993276	NCOA2 / SRC2	8	71257912	0.46	0.0415	1.09	0.882	1	0.9762
rs3812429	NCOA2 / SRC2	8	71264272	0.47	0.0443	0.97	0.9472	1	0.9762
rs4512409	NCOA2 / SRC2	8	71269258	0.57	0.1937	0.77	0.425	1	0.9663
rs17748400	NCOA2 / SRC2	8	71271565	0.44	0.0375	1.07	0.845	1	0.9762
rs10957516	NCOA2 / SRC2	8	71281604	0.37	0.0206	1.4	0.325	1	0.951
rs17676138	NCOA2 / SRC2	8	71297214	0.46	0.0415	0.97	0.9617	1	0.9762
rs2926702	NCOA2 / SRC2	8	71330547	0.37	0.0119	2.03	0.1599	1	0.9043
rs13261087	NCOA2 / SRC2	8	71350702	0.43	0.0777	1.09	0.7965	1	0.9663
rs6997367	NCOA2 / SRC2	8	71385774	0.41	0.0257	1.5	0.3841	1	0.9663
rs7001707	NCOA2 / SRC2	8	71391930	0.43	0.0369	1.25	0.5547	1	0.9663
rs16936922	NCOA2 / SRC2	8	71401916	0.48	0.0451	0.86	0.7047	1	0.9663
rs16902359	MYC	8	128812032	0.54	0.119	0.74	0.4123	1	0.9663
rs4645956	MYC	8	128819393	0.47	0.0563	1	0.9912	1	0.9941
rs12680047	MYC	8	128828042	0.34	0.0085	1.54	0.125	1	0.9043
rs4733550	MYC	8	128832343	0.32	0.0111	1.42	0.2313	1	0.9043
rs10956383	MYC	8	128832476	0.35	0.0062	1.98	0.0971	1	0.9043
rs10991168	9q31.2, region 1	9	106014722	0.6	0.259	0.74	0.3067	1	0.9391
rs7039927	9q31.2, region 1	9	106026624	0.26	0.0029	2.02	0.0264	1	0.7267
rs1857985	9q31.2, region 1	9	106026963	0.52	0.0815	0.49	0.2155	1	0.9043
rs1857983	9q31.2, region 1	9	106033158	0.45	0.0368	0.86	0.7321	1	0.9663
rs7854627	9q31.2, region 1	9	106040212	0.54	0.1238	0.57	0.2354	1	0.9043
rs4743702	9q31.2, region 1	9	106053701	0.64	0.3391	0.71	0.2693	1	0.9043
rs13440201	9q31.2, region 1	9	106059657	0.5	0.0718	0.77	0.5193	1	0.9663
rs17817167	9q31.2, region 1	9	106078408	0.44	0.0348	1.19	0.6555	1	0.9663
rs10512324	9q31.2, region 1	9	106080533	0.46	0.062	0.94	0.8552	1	0.9762
rs1507511	9q31.2, region 1	9	106084878	0.63	0.2686	0.62	0.1561	1	0.9043
rs9409081	9q31.2, region 2	9	107937337	0.42	0.027	1.18	0.6017	1	0.9663
rs1474037	9q31.2, region 2	9	107937591	0.45	0.0415	1.07	0.8775	1	0.9762
rs2176336	9q31.2, region 2	9	107939658	0.44	0.0337	1.16	0.6674	1	0.9663
rs9409083	9q31.2, region 2	9	107941286	0.42	0.0287	1.16	0.656	1	0.9663
rs2417687	9q31.2, region 2	9	107963277	0.52	0.1643	0.9	0.7138	1	0.9663
rs13300395	9q31.2, region 2	9	107966284	0.38	0.0203	1.37	0.3273	1	0.951
rs1385140	9q31.2, region 2	9	108064940	0.5	0.1254	0.96	0.8995	1	0.9762
rs10759172	9q31.2, region 2	9	108070899	0.56	0.206	0.86	0.6161	1	0.9663
rs10125521	9q31.2, region 2	9	108102822	0.45	0.0474	1.11	0.7177	1	0.9663
rs13299685	9q31.2, region 2	9	108103241	0.5	0.0832	0.89	0.7162	1	0.9663
rs7043293	9q31.2, region 2	9	108105538	0.46	0.0583	1.07	0.8257	1	0.9696
rs6162	CYP17A1	10	104586970	0.36	0.026	1.3	0.3628	1	0.9663
rs2486758	CYP17A1	10	104587469	0.6	0.1972	0.54	0.0924	1	0.9043
rs7089422	CYP17A1	10	104595317	0.49	0.0628	0.88	0.7724	1	0.9663
rs17724534	CYP17A1	10	104595510	0.51	0.078	0.68	0.4281	1	0.9663
rs34369393	ARNTL	11	13245919	0.52	0.1564	0.87	0.6184	1	0.9663
rs11022754	ARNTL	11	13269818	0.43	0.0308	1.25	0.4389	1	0.9663
rs7950226	ARNTL	11	13274714	0.52	0.1352	0.95	0.8596	1	0.9762
rs10832020	ARNTL	11	13277918	0.44	0.0303	1.21	0.6287	1	0.9663
rs4757144	ARNTL	11	13287801	0.62	0.2756	0.7	0.2235	1	0.9043
rs6486121	ARNTL	11	13312345	0.42	0.0517	1.08	0.8059	1	0.9663
rs10832027	ARNTL	11	13313758	0.43	0.0458	1.1	0.7739	1	0.9663
rs3816360	ARNTL	11	13324325	0.48	0.0728	0.92	0.853	1	0.9762
rs7126303	ARNTL	11	13327110	0.42	0.0538	1.11	0.7659	1	0.9663
rs1868049	ARNTL	11	13340257	0.42	0.0347	1.26	0.5352	1	0.9663
rs11022778	ARNTL	11	13347435	0.42	0.0441	1.18	0.6334	1	0.9663
rs4757151	ARNTL	11	13348788	0.66	0.3749	0.71	0.2674	1	0.9043
rs3897902	ARNTL	11	13358378	0.46	0.0709	0.95	0.8986	1	0.9762
rs11022788	ARNTL	11	13370082	0.5	0.0837	0.83	0.624	1	0.9663
rs2306365	RELA / NFKB3	11	65183921	0.55	0.1083	0.42	0.0706	1	0.9043
rs11820062	RELA / NFKB3	11	65186511	0.39	0.0449	1.15	0.6397	1	0.9663
rs3741632	CCNT1	12	47373229	0.32	0.0068	1.62	0.1129	1	0.9043
rs11168691	CCNT1	12	47380743	0.56	0.1618	0.78	0.4347	1	0.9663
rs2162317	CCNT1	12	47384374	0.51	0.1043	0.85	0.6109	1	0.9663
rs7131938	SP1	12	52059193	0.27	0.0016	2.46	0.0102	1	0.6661
rs3741651	SP1	12	52063437	0.34	0.0056	2.37	0.0311	1	0.7267
rs4759334	SP1	12	52066958	0.41	0.0181	1.92	0.2595	1	0.9043
rs11170547	SP1	12	52099269	0.47	0.0466	1.06	0.9154	1	0.9762
rs2958126	p23 / PTGES3	12	55360449	0.41	0.028	1.23	0.5333	1	0.9663
rs2290893	p23 / PTGES3	12	55364886	0.36	0.0131	1.44	0.2292	1	0.9043
rs2958153	p23 / PTGES3	12	55367783	0.38	0.0181	1.45	0.3118	1	0.9391
rs17445108	p23 / PTGES3	12	55368324	0.4	0.0195	1.2	0.6698	1	0.9663
rs2025418	GTF2F2	13	44583846	0.37	0.0153	1.58	0.2014	1	0.9043
rs7993610	GTF2F2	13	44586355	0.45	0.04	1.13	0.7699	1	0.9663
rs7987863	GTF2F2	13	44592138	0.48	0.0606	0.88	0.8068	1	0.9663
rs9534044	GTF2F2	13	44622052	0.52	0.0866	0.79	0.4887	1	0.9663
rs6561215	GTF2F2	13	44728289	0.51	0.081	0.82	0.5384	1	0.9663
rs9595284	GTF2F2	13	44752581	0.6	0.2071	0.6	0.0999	1	0.9043
rs1981434	RB1	13	47779154	0.37	0.0169	1.32	0.2985	1	0.9391
rs9568036	RB1	13	47869936	0.35	0.0185	1.34	0.2451	1	0.9043
rs4151551	RB1	13	47883439	0.45	0.0328	1.25	0.6571	1	0.9663
rs2227311	RB1	13	47885032	0.48	0.0521	0.89	0.7818	1	0.9663
rs11158609	NEDD8	14	23758653	0.49	0.0607	0.77	0.5996	1	0.9663
rs2144487	NEDD8	14	23766624	0.48	0.0906	0.95	0.8803	1	0.9762
rs12891162	NEDD8	14	23774310	0.75	0.533	0.59	0.0931	1	0.9043
rs17102265	NEDD8	14	23777019	0.47	0.053	0.94	0.8522	1	0.9762
rs12434438	HIF1A / MOP1	14	61267050	0.51	0.0838	0.85	0.6886	1	0.9663
rs1319462	HIF1A / MOP1	14	61288977	0.48	0.0441	1.01	0.9869	1	0.9941
rs1152589	ERB / ESR2	14	63753678	0.67	0.3666	0.67	0.1748	1	0.9043
rs1152579	ERB / ESR2	14	63764839	0.61	0.2558	0.72	0.2683	1	0.9043
rs867443	ERB / ESR2	14	63770794	0.36	0.0116	1.73	0.0763	1	0.9043
rs1952585	ERB / ESR2	14	63782107	0.44	0.0283	1.57	0.2641	1	0.9043
rs17766755	ERB / ESR2	14	63785525	0.41	0.033	1.46	0.2127	1	0.9043
rs12435284	ERB / ESR2	14	63810272	0.51	0.0745	0.57	0.273	1	0.9043
rs17179740	ERB / ESR2	14	63826503	0.37	0.0218	1.45	0.1853	1	0.9043
rs1271572	ERB / ESR2	14	63831669	0.52	0.148	0.91	0.7485	1	0.9663
rs2978381	ERB / ESR2	14	63836404	0.31	0.0079	1.61	0.082	1	0.9043
rs3020443	ERB / ESR2	14	63862092	0.38	0.017	1.66	0.0939	1	0.9043
rs1256116	ERB / ESR2	14	63877635	0.56	0.1335	0.55	0.1474	1	0.9043
rs1256112	ERB / ESR2	14	63884063	0.63	0.2985	0.7	0.2264	1	0.9043
rs12880347	HSP90	14	101607804	0.57	0.1283	0.33	0.0228	1	0.7267
rs3736807	HSP90	14	101622527	0.46	0.0437	1.15	0.7273	1	0.9663
rs11621560	HSP90	14	101626495	0.45	0.0312	1.7	0.4015	1	0.9663
rs1190587	HSP90	14	101677845	0.42	0.0263	1.2	0.6613	1	0.9663
rs2470893	CYP1A1	15	72806501	0.53	0.1373	0.87	0.6618	1	0.9663
rs2472304	CYP1A2	15	72831290	0.35	0.017	1.49	0.1894	1	0.9043
rs17223788	ARNT2	15	78476441	0.31	0.0078	1.6	0.1154	1	0.9043
rs12592383	ARNT2	15	78478503	0.51	0.129	0.88	0.6361	1	0.9663
rs1446340	ARNT2	15	78481031	0.46	0.0493	0.93	0.8172	1	0.9663
rs2278703	ARNT2	15	78481937	0.68	0.3995	0.61	0.1531	1	0.9043
rs1446336	ARNT2	15	78491706	0.42	0.0201	2.06	0.2299	1	0.9043
rs1446337	ARNT2	15	78491815	0.48	0.0693	0.81	0.4483	1	0.9663
rs12593988	ARNT2	15	78492881	0.52	0.0993	0.65	0.1601	1	0.9043
rs3848206	ARNT2	15	78493844	0.4	0.0447	1.17	0.6265	1	0.9663
rs1026016	ARNT2	15	78498009	0.27	0.0024	2.19	0.0215	1	0.7267
rs10431813	ARNT2	15	78498807	0.55	0.117	0.56	0.1506	1	0.9043
rs3910982	ARNT2	15	78499176	0.44	0.0482	1.11	0.7503	1	0.9663
rs1020397	ARNT2	15	78505792	0.51	0.1043	0.87	0.6498	1	0.9663
rs4778790	ARNT2	15	78508325	0.3	0.0096	1.53	0.1346	1	0.9043
rs7184010	ARNT2	15	78511327	0.42	0.0328	1.19	0.5624	1	0.9663
rs4778791	ARNT2	15	78511605	0.42	0.0584	1.13	0.6731	1	0.9663
rs11637295	ARNT2	15	78513162	0.44	0.0411	1.26	0.532	1	0.9663
rs895442	ARNT2	15	78516582	0.48	0.0557	1.25	0.6057	1	0.9663
rs17788120	ARNT2	15	78529935	0.64	0.3095	0.67	0.1644	1	0.9043
rs12908321	ARNT2	15	78542825	0.49	0.088	1.02	0.9595	1	0.9762
rs7180520	ARNT2	15	78544279	0.57	0.1496	0.68	0.2195	1	0.9043
rs12905523	ARNT2	15	78547742	0.53	0.1083	0.84	0.6337	1	0.9663
rs12594226	ARNT2	15	78551475	0.41	0.0354	1.1	0.7505	1	0.9663
rs3936145	ARNT2	15	78578251	0.52	0.1312	0.84	0.614	1	0.9663
rs4238521	ARNT2	15	78583182	0.5	0.0695	0.73	0.4807	1	0.9663
rs11858186	ARNT2	15	78588526	0.42	0.0587	1.09	0.7939	1	0.9663
rs11072922	ARNT2	15	78593237	0.52	0.0844	0.7	0.357	1	0.9663
rs4778604	ARNT2	15	78624873	0.52	0.1179	0.84	0.5483	1	0.9663
rs8027410	ARNT2	15	78628024	0.52	0.1156	0.8	0.4822	1	0.9663
rs4778810	ARNT2	15	78640431	0.5	0.0679	0.75	0.5033	1	0.9663
rs4074666	ARNT2	15	78641908	0.63	0.2893	0.66	0.1997	1	0.9043
rs4778818	ARNT2	15	78647154	0.46	0.056	0.97	0.9383	1	0.9762
rs4778819	ARNT2	15	78647451	0.4	0.044	1.18	0.5861	1	0.9663
rs8033706	ARNT2	15	78673245	0.47	0.1291	0.98	0.9613	1	0.9762
rs4459508	ARNT2	15	78674560	0.35	0.0079	1.84	0.0819	1	0.9043
rs4778610	ARNT2	15	78676404	0.46	0.0391	0.94	0.9055	1	0.9762
rs11634221	ARNT2	15	78680655	0.56	0.134	0.59	0.2181	1	0.9043
rs1042522	TP53	17	7520196	0.55	0.1503	0.69	0.3149	1	0.9391
rs168405	GPR54	19	861741	0.52	0.1019	0.83	0.5507	1	0.9663
rs8108687	GPR54	19	878970	0.3	0.004	1.73	0.0803	1	0.9043
rs6510896	GTF2F1	19	6353647	0.39	0.0268	1.31	0.3688	1	0.9663
rs11879293	SMARCA4	19	10933609	0.44	0.0392	1.1	0.7504	1	0.9663
rs12983316	SMARCA4	19	10975351	0.56	0.1451	0.67	0.3144	1	0.9391
rs10417443	SMARCA4	19	10990428	0.51	0.1731	0.97	0.915	1	0.9762
rs1529729	SMARCA4	19	11024561	0.45	0.0415	1.09	0.874	1	0.9762
rs4300767	SMARCA4	19	11024688	0.47	0.0421	0.91	0.885	1	0.9762
rs2421198	SMARCA4	19	11025967	0.47	0.0724	0.92	0.8053	1	0.9663
rs10424046	RELB	19	50227875	0.56	0.2378	0.86	0.5802	1	0.9663
rs1560725	RELB	19	50235626	0.33	0.0207	1.42	0.2108	1	0.9043
rs11083758	RELB	19	50238900	0.54	0.1788	0.85	0.5928	1	0.9663
rs3786507	RELB	19	50240094	0.3	0.0082	1.63	0.1064	1	0.9043
rs6017944	SRC	20	35410984	0.36	0.0115	1.93	0.1384	1	0.9043
rs12106024	SRC	20	35412761	0.44	0.0394	1.11	0.8167	1	0.9663
rs6017996	SRC	20	35420066	0.38	0.0138	2.32	0.1179	1	0.9043
rs6018027	SRC	20	35424205	0.44	0.0426	1.13	0.7576	1	0.9663
rs6063022	SRC	20	35426740	0.48	0.0582	1.21	0.7017	1	0.9663
rs8126089	SRC	20	35432667	0.42	0.0286	1.22	0.6071	1	0.9663
rs6090576	SRC	20	35438750	0.43	0.0324	1.13	0.7325	1	0.9663
rs754626	SRC	20	35450753	0.41	0.0378	1.3	0.462	1	0.9663
rs754625	SRC	20	35450937	0.38	0.0137	1.65	0.1832	1	0.9043
rs11905013	SRC	20	35475053	0.5	0.0713	0.76	0.5453	1	0.9663
rs6089596	TAF4	20	60006811	0.47	0.0409	1.03	0.9496	1	0.9762
rs6061972	TAF4	20	60043639	0.43	0.0545	1.05	0.8654	1	0.9762
rs6089623	TAF4	20	60049153	0.53	0.1421	0.81	0.5283	1	0.9663
rs4925220	TAF4	20	60083655	0.39	0.0412	1.24	0.4956	1	0.9663
rs2822987	NRIP1 / RIP140	21	15252764	0.35	0.0179	1.41	0.2768	1	0.9058
rs1056947	NRIP1 / RIP140	21	15256528	0.53	0.098	0.69	0.3361	1	0.9663
rs10482863	NRIP1 / RIP140	21	15257339	0.48	0.0479	0.64	0.3918	1	0.9663
rs1056930	NRIP1 / RIP140	21	15258674	0.42	0.05	1.13	0.7208	1	0.9663
rs2229742	NRIP1 / RIP140	21	15261042	0.46	0.0419	0.95	0.9123	1	0.9762
rs2229741	NRIP1 / RIP140	21	15262159	0.42	0.0728	1.11	0.7496	1	0.9663
rs13050325	NRIP1 / RIP140	21	15265682	0.39	0.0223	1.36	0.3775	1	0.9663
rs3787576	NRIP1 / RIP140	21	15266057	0.48	0.0473	0.73	0.5456	1	0.9663
rs135557	PPARA	22	44919890	0.45	0.0785	1.03	0.9308	1	0.9762
rs4253623	PPARA	22	44928769	0.5	0.0667	0.79	0.5649	1	0.9663
rs135549	PPARA	22	44931971	0.43	0.0611	1.03	0.9278	1	0.9762
rs135542	PPARA	22	44934700	0.44	0.0429	1.08	0.822	1	0.9686
rs129600	PPARA	22	44935824	0.44	0.0405	1.1	0.7829	1	0.9663
rs9626736	PPARA	22	44948895	0.4	0.0366	1.29	0.446	1	0.9663
rs12330015	PPARA	22	44968941	0.49	0.0542	0.58	0.3108	1	0.9391
rs8138102	PPARA	22	44970415	0.42	0.0289	1.28	0.5282	1	0.9663
rs6008197	PPARA	22	44999079	0.53	0.0955	0.73	0.5057	1	0.9663
rs4253765	PPARA	22	45001551	0.49	0.0689	0.95	0.9003	1	0.9762
rs4253776	PPARA	22	45008142	0.54	0.0959	0.43	0.1348	1	0.9043

## Sheet: TABLE S3
SUPPLEMENTAL MATERIALS, TABLE S3: Genetic associations with pubertal onset of all SNPs, in additive models, for both G2 and TV pubertal onset.
G2 pubertal onset
SNP name	Gene name	Chromosome	Coordinate	Additive pubertal onset HRa	p-value	Bonferroni p-value	FDR p-value
rs4509581	ARNT	1	149041088	0.98	0.7619	1	0.9839
rs10847	ARNT	1	149049420	0.99	0.9426	1	0.9976
rs11204735	ARNT	1	149108290	1.03	0.6701	1	0.9839
rs7517566	ARNT	1	149116658	1.14	0.2646	1	0.9839
rs475550	DAP3	1	153918704	0.93	0.3938	1	0.9839
rs12040249	KISS1	1	202424850	0.95	0.5737	1	0.9839
rs12086978	KISS1	1	202431525	1.16	0.1959	1	0.9803
rs3924585	KISS1	1	202432704	1.09	0.4104	1	0.9839
rs9726776	KISS1	1	202440009	1.03	0.6741	1	0.9839
rs2120002	NCOA1 / SRC1 / RIP160	2	24689577	0.96	0.609	1	0.9839
rs12467454	NCOA1 / SRC1 / RIP160	2	24698299	0.87	0.2831	1	0.9839
rs6739622	NCOA1 / SRC1 / RIP160	2	24707217	0.94	0.5629	1	0.9839
rs920418	NCOA1 / SRC1 / RIP160	2	24725374	0.93	0.3574	1	0.9839
rs12713362	NCOA1 / SRC1 / RIP160	2	24728613	0.91	0.2461	1	0.9803
rs17046438	NCOA1 / SRC1 / RIP160	2	24730153	1.06	0.6002	1	0.9839
rs163080	CYP1B1	2	38143146	1.07	0.479	1	0.9839
rs1800440	CYP1B1	2	38151642	0.85	0.137	1	0.9564
rs1056836	CYP1B1	2	38151706	0.91	0.2493	1	0.9803
rs162556	CYP1B1	2	38159957	0.83	0.0188	1	0.7886
rs4646429	CYP1B1	2	38160438	1.13	0.1252	1	0.9564
rs1050567	XPO1	2	61559166	1.08	0.4941	1	0.9839
rs11125883	XPO1	2	61564076	0.9	0.1531	1	0.9564
rs3821222	XPO1	2	61567029	1.01	0.9251	1	0.9976
rs6735330	XPO1	2	61584981	1.21	0.0958	1	0.9101
rs766448	XPO1	2	61588949	0.91	0.1855	1	0.9765
rs2253206	CREB1	2	208100222	0.85	0.0295	1	0.829
rs6740584	CREB1	2	208137595	1.17	0.0278	1	0.829
rs2551919	CREB1	2	208138627	0.91	0.3447	1	0.9839
rs2011404	UGT1A5	2	234292675	1.13	0.2502	1	0.9803
rs2008595	UGT1A5	2	234301930	0.97	0.6749	1	0.9839
rs2003569	UGT1A5	2	234332675	0.92	0.515	1	0.9839
rs887829	UGT1A5	2	234333308	0.99	0.9146	1	0.9976
rs28946889	UGT1A5	2	234336200	0.96	0.6819	1	0.9839
rs2302538	UGT1A5	2	234341151	0.8	0.0999	1	0.9101
rs4148328	UGT1A5	2	234342397	0.89	0.1621	1	0.9564
rs1042640	UGT1A5	2	234346282	1.02	0.8058	1	0.9839
rs10199882	UGT1A5	2	234350002	0.95	0.6637	1	0.9839
rs6746002	UGT1A5	2	234354159	0.99	0.8792	1	0.9976
rs10510411	PPARG	3	12321848	1	0.9526	1	0.9976
rs12497191	PPARG	3	12365134	0.97	0.7631	1	0.9839
rs709149	PPARG	3	12425353	1.06	0.4997	1	0.9839
rs7650895	PPARG	3	12450161	1.01	0.9078	1	0.9976
rs3856806	PPARG	3	12450556	0.95	0.6003	1	0.9839
rs1152003	PPARG	3	12452054	0.96	0.7828	1	0.9839
rs1152004	PPARG	3	12458103	0.88	0.2481	1	0.9803
rs4699198	GSTCD	4	106865219	1.04	0.7308	1	0.9839
rs11934139	GSTCD	4	106882989	1.12	0.2454	1	0.9803
rs7684839	GSTCD	4	106883847	1.35	0.007	1	0.5589
rs2553449	GSTCD	4	106918340	1.01	0.8735	1	0.9976
rs2553461	GSTCD	4	106950858	1.1	0.4186	1	0.9839
rs9654453	AHRR	5	352620	1.12	0.3793	1	0.9839
rs3756712	AHRR	5	362095	0.96	0.5698	1	0.9839
rs2672747	AHRR	5	388888	1.04	0.6571	1	0.9839
rs4957023	AHRR	5	389951	0.98	0.7705	1	0.9839
rs2721040	AHRR	5	404750	1	0.9893	1	0.9976
rs2013782	AHRR	5	407050	1.01	0.8706	1	0.9976
rs11133994	AHRR	5	429993	1.11	0.3825	1	0.9839
rs2721020	AHRR	5	432197	1.01	0.9132	1	0.9976
rs7731963	AHRR	5	439013	1.04	0.5847	1	0.9839
rs2561673	AHRR	5	453668	1	0.9827	1	0.9976
rs4956935	AHRR	5	456117	1.04	0.6267	1	0.9839
rs11743226	AHRR	5	457712	0.99	0.9189	1	0.9976
rs2672715	AHRR	5	457803	1.01	0.9476	1	0.9976
rs11746079	AHRR	5	463979	1	0.9842	1	0.9976
rs17562461	AHRR	5	464360	0.97	0.6544	1	0.9839
rs4956936	AHRR	5	465693	1	0.9834	1	0.9976
rs2261659	AHRR	5	466593	1.03	0.7006	1	0.9839
rs2672777	AHRR	5	476384	1.02	0.8524	1	0.9976
rs12188678	AHRR	5	481230	1	0.9627	1	0.9976
rs768479	AHRR	5	484195	1.02	0.7405	1	0.9839
rs349583	AHRR	5	489664	1.06	0.4601	1	0.9839
rs10078	AHRR	5	491101	1	0.9759	1	0.9976
rs2241599	AHRR	5	491453	1.01	0.9064	1	0.9976
rs2037077	AHRR	5	500225	0.94	0.6581	1	0.9839
rs1844343	NR2F1	5	92937507	0.97	0.823	1	0.9976
rs318108	NR2F1	5	92959502	0.85	0.0959	1	0.9101
rs258747	GR / NR3C1	5	142637005	1	0.9825	1	0.9976
rs10482682	GR / NR3C1	5	142659589	1.07	0.343	1	0.9839
rs17100236	GR / NR3C1	5	142700918	1.03	0.7785	1	0.9839
rs2918419	GR / NR3C1	5	142702545	0.93	0.5452	1	0.9839
rs4912905	GR / NR3C1	5	142710568	0.96	0.6686	1	0.9839
rs11740792	GR / NR3C1	5	142727512	0.92	0.4497	1	0.9839
rs10482634	GR / NR3C1	5	142730641	1.14	0.127	1	0.9564
rs1866388	GR / NR3C1	5	142739977	0.9	0.2548	1	0.9839
rs9324924	GR / NR3C1	5	142772676	1.04	0.5971	1	0.9839
rs7701443	GR / NR3C1	5	142772842	1.02	0.7884	1	0.9839
rs4607376	GR / NR3C1	5	142776724	1.09	0.2769	1	0.9839
rs13182800	GR / NR3C1	5	142781672	1.05	0.6267	1	0.9839
rs12656106	GR / NR3C1	5	142789139	1.07	0.3516	1	0.9839
rs12655166	GR / NR3C1	5	142789464	0.98	0.7792	1	0.9839
rs4912913	GR / NR3C1	5	142798498	1.05	0.5169	1	0.9839
rs11156431	LIN28b	6	105491184	1.05	0.681	1	0.9839
rs314277	LIN28b	6	105514354	1.03	0.7984	1	0.9839
rs167539	LIN28b	6	105516740	0.93	0.352	1	0.9839
rs12212292	LIN28b	6	105533636	1.05	0.6869	1	0.9839
rs1149280	LIN28b	6	105561491	0.94	0.6539	1	0.9839
rs2057391	LIN28b	6	105585619	1.07	0.4931	1	0.9839
rs170276	LIN28b	6	105589526	1	0.9864	1	0.9976
rs7750532	LIN28b	6	105596452	1.01	0.933	1	0.9976
rs9404597	LIN28b	6	105627322	0.96	0.6752	1	0.9839
rs1190472	LIN28b	6	105643183	0.89	0.2256	1	0.9803
rs2881766	ESR1 / ER-a	6	152160811	0.96	0.632	1	0.9839
rs488133	ESR1 / ER-a	6	152167136	1.02	0.8052	1	0.9839
rs2077647	ESR1 / ER-a	6	152170769	1.07	0.3571	1	0.9839
rs532010	ESR1 / ER-a	6	152172610	1.09	0.2638	1	0.9839
rs7775047	ESR1 / ER-a	6	152193885	1.08	0.4608	1	0.9839
rs6902771	ESR1 / ER-a	6	152199573	1.04	0.6373	1	0.9839
rs1514348	ESR1 / ER-a	6	152224007	1.02	0.801	1	0.9839
rs2431260	ESR1 / ER-a	6	152234023	0.85	0.0711	1	0.8481
rs9322336	ESR1 / ER-a	6	152242122	0.87	0.1769	1	0.9564
rs12199722	ESR1 / ER-a	6	152276592	1	0.9853	1	0.9976
rs988328	ESR1 / ER-a	6	152282842	1.01	0.9369	1	0.9976
rs4583998	ESR1 / ER-a	6	152302360	0.85	0.0668	1	0.8481
rs3020410	ESR1 / ER-a	6	152308069	0.76	0.0263	1	0.829
rs3003922	ESR1 / ER-a	6	152321359	0.8	0.0325	1	0.8432
rs3020396	ESR1 / ER-a	6	152321570	0.96	0.617	1	0.9839
rs985191	ESR1 / ER-a	6	152325150	1.26	0.0433	1	0.8481
rs3003925	ESR1 / ER-a	6	152326150	0.78	0.0138	1	0.7019
rs726281	ESR1 / ER-a	6	152344270	1.09	0.336	1	0.9839
rs926777	ESR1 / ER-a	6	152346739	1.06	0.5223	1	0.9839
rs2144025	ESR1 / ER-a	6	152349398	1.02	0.8366	1	0.9976
rs7743290	ESR1 / ER-a	6	152350824	1.05	0.601	1	0.9839
rs12212176	ESR1 / ER-a	6	152351699	1.11	0.333	1	0.9839
rs7757956	ESR1 / ER-a	6	152358832	1.09	0.3756	1	0.9839
rs2982709	ESR1 / ER-a	6	152398436	1.08	0.5898	1	0.9839
rs2982712	ESR1 / ER-a	6	152399871	0.99	0.8619	1	0.9976
rs3020368	ESR1 / ER-a	6	152412882	1.06	0.625	1	0.9839
rs3020382	ESR1 / ER-a	6	152453829	0.99	0.9029	1	0.9976
rs3020383	ESR1 / ER-a	6	152458471	1.14	0.2912	1	0.9839
rs2228480	ESR1 / ER-a	6	152461787	0.94	0.5527	1	0.9839
rs3798577	ESR1 / ER-a	6	152462822	0.97	0.7029	1	0.9839
rs2813543	ESR1 / ER-a	6	152466170	0.95	0.6131	1	0.9839
rs2813544	ESR1 / ER-a	6	152467274	1.02	0.801	1	0.9839
rs910416	ESR1 / ER-a	6	152474594	1	0.9946	1	0.9976
rs2179373	TBP	6	170705297	1.02	0.8562	1	0.9976
rs6927768	TBP	6	170708909	1.17	0.1368	1	0.9564
rs8770	TBP	6	170728455	1.02	0.8512	1	0.9976
rs10250822	AhR	7	17299513	1.14	0.1479	1	0.9564
rs713150	AhR	7	17306681	1.18	0.0755	1	0.8481
rs17722841	AhR	7	17310118	1.03	0.7672	1	0.9839
rs2282883	AhR	7	17322871	1.12	0.1667	1	0.9564
rs4236290	AhR	7	17330092	0.97	0.8345	1	0.9976
rs2158041	AhR	7	17334944	1.19	0.0661	1	0.8481
rs7811989	AhR	7	17337887	1.12	0.2116	1	0.9803
rs2040623	AhR	7	17347186	0.95	0.6518	1	0.9839
rs13242458	TAF6	7	99533066	0.83	0.0993	1	0.9101
rs1534309	TAF6	7	99534305	0.96	0.6552	1	0.9839
rs999885	TAF6	7	99539111	1.22	0.0083	1	0.5589
rs4134917	TAF6	7	99545885	0.7	0.0039	1	0.5589
rs4236979	NCOA2 / SRC2	8	71198041	1.09	0.4887	1	0.9839
rs4545135	NCOA2 / SRC2	8	71201268	1.09	0.3504	1	0.9839
rs11786991	NCOA2 / SRC2	8	71230736	1	0.9919	1	0.9976
rs11993276	NCOA2 / SRC2	8	71257912	1	0.9932	1	0.9976
rs3812429	NCOA2 / SRC2	8	71264272	1.14	0.2028	1	0.9803
rs4512409	NCOA2 / SRC2	8	71269258	1.04	0.6494	1	0.9839
rs17748400	NCOA2 / SRC2	8	71271565	1.1	0.3221	1	0.9839
rs10957516	NCOA2 / SRC2	8	71281604	0.94	0.4347	1	0.9839
rs17676138	NCOA2 / SRC2	8	71297214	1.15	0.3241	1	0.9839
rs2926702	NCOA2 / SRC2	8	71330547	0.97	0.7757	1	0.9839
rs13261087	NCOA2 / SRC2	8	71350702	0.93	0.3681	1	0.9839
rs6997367	NCOA2 / SRC2	8	71385774	1.08	0.4538	1	0.9839
rs7001707	NCOA2 / SRC2	8	71391930	1.07	0.4733	1	0.9839
rs16936922	NCOA2 / SRC2	8	71401916	1.01	0.9096	1	0.9976
rs16902359	MYC	8	128812032	0.99	0.9428	1	0.9976
rs4645956	MYC	8	128819393	0.95	0.6018	1	0.9839
rs12680047	MYC	8	128828042	0.98	0.7711	1	0.9839
rs4733550	MYC	8	128832343	0.97	0.7365	1	0.9839
rs10956383	MYC	8	128832476	0.93	0.4401	1	0.9839
rs10991168	9q31.2, region 1	9	106014722	0.96	0.5865	1	0.9839
rs7039927	9q31.2, region 1	9	106026624	1.06	0.4461	1	0.9839
rs1857985	9q31.2, region 1	9	106026963	1.11	0.3946	1	0.9839
rs1857983	9q31.2, region 1	9	106033158	1.25	0.0502	1	0.8481
rs7854627	9q31.2, region 1	9	106040212	1.04	0.7551	1	0.9839
rs4743702	9q31.2, region 1	9	106053701	0.98	0.764	1	0.9839
rs13440201	9q31.2, region 1	9	106059657	1	0.9916	1	0.9976
rs17817167	9q31.2, region 1	9	106078408	0.97	0.7848	1	0.9839
rs10512324	9q31.2, region 1	9	106080533	0.89	0.1775	1	0.9564
rs1507511	9q31.2, region 1	9	106084878	0.99	0.9315	1	0.9976
rs9409081	9q31.2, region 2	9	107937337	1.09	0.2948	1	0.9839
rs1474037	9q31.2, region 2	9	107937591	0.92	0.4681	1	0.9839
rs2176336	9q31.2, region 2	9	107939658	0.88	0.2475	1	0.9803
rs9409083	9q31.2, region 2	9	107941286	1.04	0.648	1	0.9839
rs2417687	9q31.2, region 2	9	107963277	1.03	0.7284	1	0.9839
rs13300395	9q31.2, region 2	9	107966284	1.02	0.7701	1	0.9839
rs1385140	9q31.2, region 2	9	108064940	1.06	0.4691	1	0.9839
rs10759172	9q31.2, region 2	9	108070899	0.92	0.2738	1	0.9839
rs10125521	9q31.2, region 2	9	108102822	1.1	0.2085	1	0.9803
rs13299685	9q31.2, region 2	9	108103241	1.13	0.154	1	0.9564
rs7043293	9q31.2, region 2	9	108105538	1.11	0.1764	1	0.9564
rs6162	CYP17A1	10	104586970	0.96	0.6131	1	0.9839
rs2486758	CYP17A1	10	104587469	0.95	0.5897	1	0.9839
rs7089422	CYP17A1	10	104595317	1.09	0.3949	1	0.9839
rs17724534	CYP17A1	10	104595510	1.02	0.8559	1	0.9976
rs34369393	ARNTL	11	13245919	0.94	0.4546	1	0.9839
rs11022754	ARNTL	11	13269818	1.01	0.905	1	0.9976
rs7950226	ARNTL	11	13274714	1.05	0.5405	1	0.9839
rs10832020	ARNTL	11	13277918	1.08	0.455	1	0.9839
rs4757144	ARNTL	11	13287801	0.99	0.881	1	0.9976
rs6486121	ARNTL	11	13312345	1.02	0.8272	1	0.9976
rs10832027	ARNTL	11	13313758	0.97	0.7456	1	0.9839
rs3816360	ARNTL	11	13324325	1.19	0.1277	1	0.9564
rs7126303	ARNTL	11	13327110	1.03	0.7037	1	0.9839
rs1868049	ARNTL	11	13340257	1.08	0.3925	1	0.9839
rs11022778	ARNTL	11	13347435	0.95	0.5311	1	0.9839
rs4757151	ARNTL	11	13348788	0.93	0.3884	1	0.9839
rs3897902	ARNTL	11	13358378	1.13	0.2217	1	0.9803
rs11022788	ARNTL	11	13370082	0.97	0.7611	1	0.9839
rs2306365	RELA / NFKB3	11	65183921	1	0.9977	1	0.9977
rs11820062	RELA / NFKB3	11	65186511	1.08	0.358	1	0.9839
rs3741632	CCNT1	12	47373229	1.01	0.9347	1	0.9976
rs11168691	CCNT1	12	47380743	1	0.9667	1	0.9976
rs2162317	CCNT1	12	47384374	0.97	0.7534	1	0.9839
rs7131938	SP1	12	52059193	0.97	0.7348	1	0.9839
rs3741651	SP1	12	52063437	1.13	0.1945	1	0.9803
rs4759334	SP1	12	52066958	0.75	0.0521	1	0.8481
rs11170547	SP1	12	52099269	1.16	0.2383	1	0.9803
rs2958126	p23 / PTGES3	12	55360449	0.95	0.578	1	0.9839
rs2290893	p23 / PTGES3	12	55364886	1.04	0.6426	1	0.9839
rs2958153	p23 / PTGES3	12	55367783	0.95	0.5696	1	0.9839
rs17445108	p23 / PTGES3	12	55368324	1.14	0.2321	1	0.9803
rs2025418	GTF2F2	13	44583846	0.97	0.7667	1	0.9839
rs7993610	GTF2F2	13	44586355	0.95	0.6043	1	0.9839
rs7987863	GTF2F2	13	44592138	0.93	0.6195	1	0.9839
rs9534044	GTF2F2	13	44622052	1.17	0.0783	1	0.8494
rs6561215	GTF2F2	13	44728289	1.18	0.0552	1	0.8481
rs9595284	GTF2F2	13	44752581	1.16	0.0681	1	0.8481
rs1981434	RB1	13	47779154	1.02	0.7635	1	0.9839
rs9568036	RB1	13	47869936	1.06	0.3935	1	0.9839
rs4151551	RB1	13	47883439	1.11	0.4387	1	0.9839
rs2227311	RB1	13	47885032	1.12	0.2879	1	0.9839
rs11158609	NEDD8	14	23758653	0.96	0.7096	1	0.9839
rs2144487	NEDD8	14	23766624	1.11	0.1788	1	0.9564
rs12891162	NEDD8	14	23774310	1.07	0.3752	1	0.9839
rs17102265	NEDD8	14	23777019	1.11	0.2488	1	0.9803
rs12434438	HIF1A / MOP1	14	61267050	0.88	0.1719	1	0.9564
rs1319462	HIF1A / MOP1	14	61288977	0.93	0.509	1	0.9839
rs1152589	ERB / ESR2	14	63753678	1	0.9913	1	0.9976
rs1152579	ERB / ESR2	14	63764839	1.04	0.5761	1	0.9839
rs867443	ERB / ESR2	14	63770794	0.96	0.6532	1	0.9839
rs1952585	ERB / ESR2	14	63782107	0.98	0.8997	1	0.9976
rs17766755	ERB / ESR2	14	63785525	0.91	0.2061	1	0.9803
rs12435284	ERB / ESR2	14	63810272	1.06	0.6839	1	0.9839
rs17179740	ERB / ESR2	14	63826503	0.89	0.1281	1	0.9564
rs1271572	ERB / ESR2	14	63831669	1.02	0.7893	1	0.9839
rs2978381	ERB / ESR2	14	63836404	0.95	0.4944	1	0.9839
rs3020443	ERB / ESR2	14	63862092	0.92	0.322	1	0.9839
rs1256116	ERB / ESR2	14	63877635	1.19	0.0807	1	0.8494
rs1256112	ERB / ESR2	14	63884063	0.98	0.7607	1	0.9839
rs12880347	HSP90	14	101607804	1.11	0.4291	1	0.9839
rs3736807	HSP90	14	101622527	0.92	0.4448	1	0.9839
rs11621560	HSP90	14	101626495	0.74	0.0391	1	0.8481
rs1190587	HSP90	14	101677845	1.18	0.1288	1	0.9564
rs2470893	CYP1A1	15	72806501	1.19	0.0441	1	0.8481
rs2472304	CYP1A2	15	72831290	0.89	0.1083	1	0.9529
rs17223788	ARNT2	15	78476441	1.03	0.7264	1	0.9839
rs12592383	ARNT2	15	78478503	1.07	0.375	1	0.9839
rs1446340	ARNT2	15	78481031	0.94	0.5605	1	0.9839
rs2278703	ARNT2	15	78481937	1.04	0.6677	1	0.9839
rs1446336	ARNT2	15	78491706	0.94	0.6978	1	0.9839
rs1446337	ARNT2	15	78491815	1.13	0.1378	1	0.9564
rs12593988	ARNT2	15	78492881	1.07	0.4406	1	0.9839
rs3848206	ARNT2	15	78493844	0.93	0.327	1	0.9839
rs1026016	ARNT2	15	78498009	1	0.9546	1	0.9976
rs10431813	ARNT2	15	78498807	0.87	0.1678	1	0.9564
rs3910982	ARNT2	15	78499176	1.02	0.7959	1	0.9839
rs1020397	ARNT2	15	78505792	1.07	0.3803	1	0.9839
rs4778790	ARNT2	15	78508325	1.01	0.8695	1	0.9976
rs7184010	ARNT2	15	78511327	0.97	0.7014	1	0.9839
rs4778791	ARNT2	15	78511605	1.11	0.1511	1	0.9564
rs11637295	ARNT2	15	78513162	0.91	0.3239	1	0.9839
rs895442	ARNT2	15	78516582	0.74	0.0146	1	0.7019
rs17788120	ARNT2	15	78529935	1.03	0.6956	1	0.9839
rs12908321	ARNT2	15	78542825	0.92	0.3344	1	0.9839
rs7180520	ARNT2	15	78544279	0.98	0.7509	1	0.9839
rs12905523	ARNT2	15	78547742	1.06	0.5295	1	0.9839
rs12594226	ARNT2	15	78551475	0.87	0.0751	1	0.8481
rs3936145	ARNT2	15	78578251	0.89	0.1248	1	0.9564
rs4238521	ARNT2	15	78583182	1.09	0.3913	1	0.9839
rs11858186	ARNT2	15	78588526	0.84	0.0211	1	0.7886
rs11072922	ARNT2	15	78593237	1.22	0.0521	1	0.8481
rs4778604	ARNT2	15	78624873	0.87	0.0729	1	0.8481
rs8027410	ARNT2	15	78628024	0.89	0.1456	1	0.9564
rs4778810	ARNT2	15	78640431	1.03	0.7823	1	0.9839
rs4074666	ARNT2	15	78641908	0.97	0.7416	1	0.9839
rs4778818	ARNT2	15	78647154	1.03	0.7562	1	0.9839
rs4778819	ARNT2	15	78647451	1.02	0.8456	1	0.9976
rs8033706	ARNT2	15	78673245	0.88	0.1103	1	0.9529
rs4459508	ARNT2	15	78674560	0.9	0.2765	1	0.9839
rs4778610	ARNT2	15	78676404	0.95	0.6262	1	0.9839
rs11634221	ARNT2	15	78680655	0.95	0.6596	1	0.9839
rs1042522	TP53	17	7520196	1.26	0.007	1	0.5589
rs168405	GPR54	19	861741	1	0.97	1	0.9976
rs8108687	GPR54	19	878970	1.08	0.3671	1	0.9839
rs6510896	GTF2F1	19	6353647	1.13	0.0913	1	0.9101
rs11879293	SMARCA4	19	10933609	1	0.9936	1	0.9976
rs12983316	SMARCA4	19	10975351	0.98	0.8777	1	0.9976
rs10417443	SMARCA4	19	10990428	0.9	0.1619	1	0.9564
rs1529729	SMARCA4	19	11024561	0.76	0.0587	1	0.8481
rs4300767	SMARCA4	19	11024688	0.84	0.2414	1	0.9803
rs2421198	SMARCA4	19	11025967	1.05	0.5511	1	0.9839
rs10424046	RELB	19	50227875	1.06	0.4452	1	0.9839
rs1560725	RELB	19	50235626	1.09	0.2294	1	0.9803
rs11083758	RELB	19	50238900	0.95	0.4617	1	0.9839
rs3786507	RELB	19	50240094	1.04	0.6263	1	0.9839
rs6017944	SRC	20	35410984	1.02	0.8439	1	0.9976
rs12106024	SRC	20	35412761	1.04	0.6815	1	0.9839
rs6017996	SRC	20	35420066	1.06	0.5937	1	0.9839
rs6018027	SRC	20	35424205	0.92	0.3905	1	0.9839
rs6063022	SRC	20	35426740	0.79	0.046	1	0.8481
rs8126089	SRC	20	35432667	1.13	0.2227	1	0.9803
rs6090576	SRC	20	35438750	1.15	0.1532	1	0.9564
rs754626	SRC	20	35450753	0.99	0.8788	1	0.9976
rs754625	SRC	20	35450937	0.83	0.06	1	0.8481
rs11905013	SRC	20	35475053	1.39	0.0059	1	0.5589
rs6089596	TAF4	20	60006811	0.96	0.6825	1	0.9839
rs6061972	TAF4	20	60043639	0.98	0.7715	1	0.9839
rs6089623	TAF4	20	60049153	1.02	0.782	1	0.9839
rs4925220	TAF4	20	60083655	1.07	0.3518	1	0.9839
rs2822987	NRIP1 / RIP140	21	15252764	1.03	0.7059	1	0.9839
rs1056947	NRIP1 / RIP140	21	15256528	0.92	0.4705	1	0.9839
rs10482863	NRIP1 / RIP140	21	15257339	1.04	0.7664	1	0.9839
rs1056930	NRIP1 / RIP140	21	15258674	0.99	0.9132	1	0.9976
rs2229742	NRIP1 / RIP140	21	15261042	0.99	0.9014	1	0.9976
rs2229741	NRIP1 / RIP140	21	15262159	1.06	0.4438	1	0.9839
rs13050325	NRIP1 / RIP140	21	15265682	1	0.9626	1	0.9976
rs3787576	NRIP1 / RIP140	21	15266057	0.98	0.8615	1	0.9976
rs135557	PPARA	22	44919890	0.96	0.6123	1	0.9839
rs4253623	PPARA	22	44928769	1.02	0.8727	1	0.9976
rs135549	PPARA	22	44931971	0.96	0.6004	1	0.9839
rs135542	PPARA	22	44934700	0.94	0.48	1	0.9839
rs129600	PPARA	22	44935824	0.95	0.5503	1	0.9839
rs9626736	PPARA	22	44948895	1.11	0.2025	1	0.9803
rs12330015	PPARA	22	44968941	0.96	0.739	1	0.9839
rs8138102	PPARA	22	44970415	0.9	0.2816	1	0.9839
rs6008197	PPARA	22	44999079	0.87	0.2123	1	0.9803
rs4253765	PPARA	22	45001551	0.99	0.9087	1	0.9976
rs4253776	PPARA	22	45008142	1.07	0.6313	1	0.9839
TV pubertal onset
SNP name	Gene name	Chromosome	Coordinate	Additive pubertal onset HRa	p-value	Bonferroni p-value	FDR p-value
rs4509581	ARNT	1	149041088	0.95	0.5335	1	0.9662
rs10847	ARNT	1	149049420	1.11	0.2195	1	0.8904
rs11204735	ARNT	1	149108290	0.98	0.7386	1	0.9847
rs7517566	ARNT	1	149116658	1.02	0.8369	1	0.9847
rs475550	DAP3	1	153918704	0.86	0.0904	1	0.7955
rs12040249	KISS1	1	202424850	0.86	0.1187	1	0.8164
rs12086978	KISS1	1	202431525	1.12	0.3175	1	0.9436
rs3924585	KISS1	1	202432704	1.09	0.4649	1	0.9513
rs9726776	KISS1	1	202440009	1.03	0.7305	1	0.9847
rs2120002	NCOA1 / SRC1 / RIP160	2	24689577	0.87	0.0819	1	0.7666
rs12467454	NCOA1 / SRC1 / RIP160	2	24698299	0.93	0.6046	1	0.9662
rs6739622	NCOA1 / SRC1 / RIP160	2	24707217	0.89	0.3275	1	0.9436
rs920418	NCOA1 / SRC1 / RIP160	2	24725374	0.92	0.287	1	0.9212
rs12713362	NCOA1 / SRC1 / RIP160	2	24728613	0.93	0.3636	1	0.9453
rs17046438	NCOA1 / SRC1 / RIP160	2	24730153	1.06	0.644	1	0.982
rs163080	CYP1B1	2	38143146	0.96	0.6865	1	0.9847
rs1800440	CYP1B1	2	38151642	0.92	0.4283	1	0.9453
rs1056836	CYP1B1	2	38151706	0.88	0.1086	1	0.7955
rs162556	CYP1B1	2	38159957	0.9	0.202	1	0.8725
rs4646429	CYP1B1	2	38160438	1.14	0.1067	1	0.7955
rs1050567	XPO1	2	61559166	1.09	0.4724	1	0.9533
rs11125883	XPO1	2	61564076	0.89	0.1504	1	0.8458
rs3821222	XPO1	2	61567029	1.11	0.1951	1	0.8725
rs6735330	XPO1	2	61584981	0.91	0.3938	1	0.9453
rs766448	XPO1	2	61588949	0.97	0.7324	1	0.9847
rs2253206	CREB1	2	208100222	0.9	0.199	1	0.8725
rs6740584	CREB1	2	208137595	1.06	0.4409	1	0.9453
rs2551919	CREB1	2	208138627	0.98	0.8523	1	0.9847
rs2011404	UGT1A5	2	234292675	1.11	0.3398	1	0.9453
rs2008595	UGT1A5	2	234301930	0.97	0.7299	1	0.9847
rs2003569	UGT1A5	2	234332675	1.01	0.9351	1	0.9879
rs887829	UGT1A5	2	234333308	0.97	0.71	1	0.9847
rs28946889	UGT1A5	2	234336200	0.9	0.2299	1	0.8904
rs2302538	UGT1A5	2	234341151	0.97	0.8164	1	0.9847
rs4148328	UGT1A5	2	234342397	0.93	0.3605	1	0.9453
rs1042640	UGT1A5	2	234346282	1.02	0.8056	1	0.9847
rs10199882	UGT1A5	2	234350002	1.02	0.853	1	0.9847
rs6746002	UGT1A5	2	234354159	0.99	0.87	1	0.9847
rs10510411	PPARG	3	12321848	0.94	0.456	1	0.9453
rs12497191	PPARG	3	12365134	1.02	0.8806	1	0.9847
rs709149	PPARG	3	12425353	1.07	0.4366	1	0.9453
rs7650895	PPARG	3	12450161	1.07	0.5185	1	0.9662
rs3856806	PPARG	3	12450556	1	0.9914	1	0.9943
rs1152003	PPARG	3	12452054	0.92	0.6233	1	0.9662
rs1152004	PPARG	3	12458103	0.95	0.6087	1	0.9662
rs4699198	GSTCD	4	106865219	1.13	0.3111	1	0.9436
rs11934139	GSTCD	4	106882989	1.07	0.5212	1	0.9662
rs7684839	GSTCD	4	106883847	1.17	0.1591	1	0.8458
rs2553449	GSTCD	4	106918340	0.94	0.4355	1	0.9453
rs2553461	GSTCD	4	106950858	0.96	0.7389	1	0.9847
rs9654453	AHRR	5	352620	1.02	0.8851	1	0.9847
rs3756712	AHRR	5	362095	1.03	0.7005	1	0.9847
rs2672747	AHRR	5	388888	0.98	0.7786	1	0.9847
rs4957023	AHRR	5	389951	1.01	0.9184	1	0.9879
rs2721040	AHRR	5	404750	1.04	0.6168	1	0.9662
rs2013782	AHRR	5	407050	1.09	0.2712	1	0.9212
rs11133994	AHRR	5	429993	1.25	0.0617	1	0.6305
rs2721020	AHRR	5	432197	1.12	0.2136	1	0.8904
rs7731963	AHRR	5	439013	1.06	0.4301	1	0.9453
rs2561673	AHRR	5	453668	0.96	0.6643	1	0.9847
rs4956935	AHRR	5	456117	1.02	0.7964	1	0.9847
rs11743226	AHRR	5	457712	1.04	0.609	1	0.9662
rs2672715	AHRR	5	457803	1.11	0.3802	1	0.9453
rs11746079	AHRR	5	463979	0.86	0.1456	1	0.8458
rs17562461	AHRR	5	464360	0.96	0.5842	1	0.9662
rs4956936	AHRR	5	465693	1.01	0.8959	1	0.9847
rs2261659	AHRR	5	466593	0.98	0.8225	1	0.9847
rs2672777	AHRR	5	476384	1.08	0.3958	1	0.9453
rs12188678	AHRR	5	481230	0.94	0.4117	1	0.9453
rs768479	AHRR	5	484195	0.95	0.4545	1	0.9453
rs349583	AHRR	5	489664	1	0.9879	1	0.9943
rs10078	AHRR	5	491101	0.99	0.8999	1	0.9847
rs2241599	AHRR	5	491453	1.06	0.4885	1	0.9571
rs2037077	AHRR	5	500225	1.16	0.2857	1	0.9212
rs1844343	NR2F1	5	92937507	0.99	0.947	1	0.9881
rs318108	NR2F1	5	92959502	0.92	0.3656	1	0.9453
rs258747	GR / NR3C1	5	142637005	1.02	0.7832	1	0.9847
rs10482682	GR / NR3C1	5	142659589	1.11	0.1877	1	0.8688
rs17100236	GR / NR3C1	5	142700918	1.02	0.8635	1	0.9847
rs2918419	GR / NR3C1	5	142702545	0.91	0.4052	1	0.9453
rs4912905	GR / NR3C1	5	142710568	1.04	0.6179	1	0.9662
rs11740792	GR / NR3C1	5	142727512	1.05	0.6686	1	0.9847
rs10482634	GR / NR3C1	5	142730641	1.1	0.2847	1	0.9212
rs1866388	GR / NR3C1	5	142739977	0.96	0.6762	1	0.9847
rs9324924	GR / NR3C1	5	142772676	0.97	0.7119	1	0.9847
rs7701443	GR / NR3C1	5	142772842	0.99	0.9335	1	0.9879
rs4607376	GR / NR3C1	5	142776724	0.99	0.8895	1	0.9847
rs13182800	GR / NR3C1	5	142781672	1	0.9892	1	0.9943
rs12656106	GR / NR3C1	5	142789139	1.03	0.6629	1	0.9847
rs12655166	GR / NR3C1	5	142789464	0.95	0.5842	1	0.9662
rs4912913	GR / NR3C1	5	142798498	1.04	0.5885	1	0.9662
rs11156431	LIN28b	6	105491184	0.95	0.673	1	0.9847
rs314277	LIN28b	6	105514354	0.99	0.9266	1	0.9879
rs167539	LIN28b	6	105516740	0.97	0.7137	1	0.9847
rs12212292	LIN28b	6	105533636	1.14	0.3115	1	0.9436
rs1149280	LIN28b	6	105561491	0.9	0.4949	1	0.9641
rs2057391	LIN28b	6	105585619	1.08	0.4463	1	0.9453
rs170276	LIN28b	6	105589526	1.04	0.694	1	0.9847
rs7750532	LIN28b	6	105596452	1.07	0.5191	1	0.9662
rs9404597	LIN28b	6	105627322	0.95	0.6061	1	0.9662
rs1190472	LIN28b	6	105643183	0.99	0.9119	1	0.985
rs2881766	ESR1 / ER-a	6	152160811	1.22	0.0406	1	0.6305
rs488133	ESR1 / ER-a	6	152167136	0.87	0.1031	1	0.7955
rs2077647	ESR1 / ER-a	6	152170769	1.07	0.3561	1	0.9453
rs532010	ESR1 / ER-a	6	152172610	1.06	0.5075	1	0.9662
rs7775047	ESR1 / ER-a	6	152193885	1.27	0.0243	1	0.6305
rs6902771	ESR1 / ER-a	6	152199573	1.09	0.2708	1	0.9212
rs1514348	ESR1 / ER-a	6	152224007	1.09	0.2902	1	0.9226
rs2431260	ESR1 / ER-a	6	152234023	0.81	0.0322	1	0.6305
rs9322336	ESR1 / ER-a	6	152242122	0.86	0.1437	1	0.8458
rs12199722	ESR1 / ER-a	6	152276592	1.03	0.7347	1	0.9847
rs988328	ESR1 / ER-a	6	152282842	1.02	0.8934	1	0.9847
rs4583998	ESR1 / ER-a	6	152302360	0.92	0.393	1	0.9453
rs3020410	ESR1 / ER-a	6	152308069	0.88	0.2864	1	0.9212
rs3003922	ESR1 / ER-a	6	152321359	0.96	0.6876	1	0.9847
rs3020396	ESR1 / ER-a	6	152321570	1.01	0.8852	1	0.9847
rs985191	ESR1 / ER-a	6	152325150	1.09	0.4572	1	0.9453
rs3003925	ESR1 / ER-a	6	152326150	0.89	0.249	1	0.8927
rs726281	ESR1 / ER-a	6	152344270	0.97	0.7715	1	0.9847
rs926777	ESR1 / ER-a	6	152346739	0.93	0.4384	1	0.9453
rs2144025	ESR1 / ER-a	6	152349398	1.06	0.5718	1	0.9662
rs7743290	ESR1 / ER-a	6	152350824	1.02	0.8358	1	0.9847
rs12212176	ESR1 / ER-a	6	152351699	0.95	0.601	1	0.9662
rs7757956	ESR1 / ER-a	6	152358832	1.07	0.4825	1	0.9571
rs2982709	ESR1 / ER-a	6	152398436	1.1	0.4754	1	0.9537
rs2982712	ESR1 / ER-a	6	152399871	1.06	0.4158	1	0.9453
rs3020368	ESR1 / ER-a	6	152412882	1.13	0.3201	1	0.9436
rs3020382	ESR1 / ER-a	6	152453829	1.09	0.3421	1	0.9453
rs3020383	ESR1 / ER-a	6	152458471	1.28	0.0535	1	0.6305
rs2228480	ESR1 / ER-a	6	152461787	0.85	0.1319	1	0.8403
rs3798577	ESR1 / ER-a	6	152462822	0.94	0.4658	1	0.9513
rs2813543	ESR1 / ER-a	6	152466170	0.96	0.6279	1	0.9662
rs2813544	ESR1 / ER-a	6	152467274	1.08	0.4047	1	0.9453
rs910416	ESR1 / ER-a	6	152474594	1	0.9594	1	0.9943
rs2179373	TBP	6	170705297	0.92	0.3646	1	0.9453
rs6927768	TBP	6	170708909	1.14	0.2476	1	0.8927
rs8770	TBP	6	170728455	0.96	0.7785	1	0.9847
rs10250822	AhR	7	17299513	1.02	0.8249	1	0.9847
rs713150	AhR	7	17306681	1.04	0.7054	1	0.9847
rs17722841	AhR	7	17310118	1.06	0.5369	1	0.9662
rs2282883	AhR	7	17322871	1.04	0.6121	1	0.9662
rs4236290	AhR	7	17330092	0.92	0.5421	1	0.9662
rs2158041	AhR	7	17334944	1.02	0.8566	1	0.9847
rs7811989	AhR	7	17337887	0.98	0.796	1	0.9847
rs2040623	AhR	7	17347186	1.05	0.6699	1	0.9847
rs13242458	TAF6	7	99533066	0.84	0.1186	1	0.8164
rs1534309	TAF6	7	99534305	1.04	0.6359	1	0.9741
rs999885	TAF6	7	99539111	1.08	0.3277	1	0.9436
rs4134917	TAF6	7	99545885	0.79	0.0575	1	0.6305
rs4236979	NCOA2 / SRC2	8	71198041	1.02	0.8845	1	0.9847
rs4545135	NCOA2 / SRC2	8	71201268	0.95	0.5777	1	0.9662
rs11786991	NCOA2 / SRC2	8	71230736	0.99	0.9461	1	0.9881
rs11993276	NCOA2 / SRC2	8	71257912	1.04	0.7762	1	0.9847
rs3812429	NCOA2 / SRC2	8	71264272	1.06	0.5516	1	0.9662
rs4512409	NCOA2 / SRC2	8	71269258	1.07	0.4317	1	0.9453
rs17748400	NCOA2 / SRC2	8	71271565	0.9	0.2736	1	0.9212
rs10957516	NCOA2 / SRC2	8	71281604	0.99	0.9382	1	0.988
rs17676138	NCOA2 / SRC2	8	71297214	1.11	0.4516	1	0.9453
rs2926702	NCOA2 / SRC2	8	71330547	1.02	0.845	1	0.9847
rs13261087	NCOA2 / SRC2	8	71350702	1.02	0.815	1	0.9847
rs6997367	NCOA2 / SRC2	8	71385774	1.1	0.3861	1	0.9453
rs7001707	NCOA2 / SRC2	8	71391930	1.06	0.4872	1	0.9571
rs16936922	NCOA2 / SRC2	8	71401916	1	0.9886	1	0.9943
rs16902359	MYC	8	128812032	0.99	0.8919	1	0.9847
rs4645956	MYC	8	128819393	0.87	0.2285	1	0.8904
rs12680047	MYC	8	128828042	0.93	0.3573	1	0.9453
rs4733550	MYC	8	128832343	0.88	0.1003	1	0.7955
rs10956383	MYC	8	128832476	0.82	0.0424	1	0.6305
rs10991168	9q31.2, region 1	9	106014722	0.96	0.5541	1	0.9662
rs7039927	9q31.2, region 1	9	106026624	1.1	0.2346	1	0.8927
rs1857985	9q31.2, region 1	9	106026963	1.24	0.1063	1	0.7955
rs1857983	9q31.2, region 1	9	106033158	1.32	0.0095	1	0.6305
rs7854627	9q31.2, region 1	9	106040212	1.1	0.4232	1	0.9453
rs4743702	9q31.2, region 1	9	106053701	1.01	0.9097	1	0.985
rs13440201	9q31.2, region 1	9	106059657	0.93	0.5088	1	0.9662
rs17817167	9q31.2, region 1	9	106078408	1.05	0.6253	1	0.9662
rs10512324	9q31.2, region 1	9	106080533	0.88	0.1341	1	0.8403
rs1507511	9q31.2, region 1	9	106084878	0.98	0.7614	1	0.9847
rs9409081	9q31.2, region 2	9	107937337	1.14	0.1003	1	0.7955
rs1474037	9q31.2, region 2	9	107937591	0.96	0.7503	1	0.9847
rs2176336	9q31.2, region 2	9	107939658	0.92	0.4446	1	0.9453
rs9409083	9q31.2, region 2	9	107941286	1.12	0.173	1	0.8459
rs2417687	9q31.2, region 2	9	107963277	0.93	0.3256	1	0.9436
rs13300395	9q31.2, region 2	9	107966284	1.1	0.2245	1	0.8904
rs1385140	9q31.2, region 2	9	108064940	1.17	0.0566	1	0.6305
rs10759172	9q31.2, region 2	9	108070899	0.85	0.0435	1	0.6305
rs10125521	9q31.2, region 2	9	108102822	1.16	0.0617	1	0.6305
rs13299685	9q31.2, region 2	9	108103241	1.19	0.0383	1	0.6305
rs7043293	9q31.2, region 2	9	108105538	1.13	0.141	1	0.8458
rs6162	CYP17A1	10	104586970	0.98	0.8353	1	0.9847
rs2486758	CYP17A1	10	104587469	1.07	0.5196	1	0.9662
rs7089422	CYP17A1	10	104595317	1.05	0.6163	1	0.9662
rs17724534	CYP17A1	10	104595510	1.04	0.7751	1	0.9847
rs34369393	ARNTL	11	13245919	0.94	0.3927	1	0.9453
rs11022754	ARNTL	11	13269818	0.9	0.1941	1	0.8725
rs7950226	ARNTL	11	13274714	1.11	0.1732	1	0.8459
rs10832020	ARNTL	11	13277918	1	0.9689	1	0.9943
rs4757144	ARNTL	11	13287801	1.11	0.1606	1	0.8458
rs6486121	ARNTL	11	13312345	0.9	0.1671	1	0.8459
rs10832027	ARNTL	11	13313758	0.85	0.0519	1	0.6305
rs3816360	ARNTL	11	13324325	1.39	0.0036	1	0.4094
rs7126303	ARNTL	11	13327110	0.88	0.1318	1	0.8403
rs1868049	ARNTL	11	13340257	1.15	0.1346	1	0.8403
rs11022778	ARNTL	11	13347435	0.97	0.7436	1	0.9847
rs4757151	ARNTL	11	13348788	0.95	0.5344	1	0.9662
rs3897902	ARNTL	11	13358378	1.25	0.0219	1	0.6305
rs11022788	ARNTL	11	13370082	0.99	0.8911	1	0.9847
rs2306365	RELA / NFKB3	11	65183921	1.01	0.9621	1	0.9943
rs11820062	RELA / NFKB3	11	65186511	1.06	0.4419	1	0.9453
rs3741632	CCNT1	12	47373229	0.9	0.1818	1	0.8688
rs11168691	CCNT1	12	47380743	1.02	0.7929	1	0.9847
rs2162317	CCNT1	12	47384374	1.07	0.4179	1	0.9453
rs7131938	SP1	12	52059193	0.94	0.4832	1	0.9571
rs3741651	SP1	12	52063437	0.99	0.9413	1	0.9881
rs4759334	SP1	12	52066958	0.81	0.1529	1	0.8458
rs11170547	SP1	12	52099269	1.12	0.4059	1	0.9453
rs2958126	p23 / PTGES3	12	55360449	1.03	0.7538	1	0.9847
rs2290893	p23 / PTGES3	12	55364886	1.05	0.5689	1	0.9662
rs2958153	p23 / PTGES3	12	55367783	1.05	0.5886	1	0.9662
rs17445108	p23 / PTGES3	12	55368324	1.25	0.0439	1	0.6305
rs2025418	GTF2F2	13	44583846	0.97	0.7313	1	0.9847
rs7993610	GTF2F2	13	44586355	0.88	0.2183	1	0.8904
rs7987863	GTF2F2	13	44592138	1.01	0.9264	1	0.9879
rs9534044	GTF2F2	13	44622052	1.11	0.2456	1	0.8927
rs6561215	GTF2F2	13	44728289	1.13	0.1727	1	0.8459
rs9595284	GTF2F2	13	44752581	1.08	0.3332	1	0.9436
rs1981434	RB1	13	47779154	1.19	0.0236	1	0.6305
rs9568036	RB1	13	47869936	1.18	0.0193	1	0.6305
rs4151551	RB1	13	47883439	1.09	0.5012	1	0.9662
rs2227311	RB1	13	47885032	1.06	0.5772	1	0.9662
rs11158609	NEDD8	14	23758653	0.96	0.7001	1	0.9847
rs2144487	NEDD8	14	23766624	1.08	0.3574	1	0.9453
rs12891162	NEDD8	14	23774310	1.06	0.4688	1	0.9516
rs17102265	NEDD8	14	23777019	1.1	0.2841	1	0.9212
rs12434438	HIF1A / MOP1	14	61267050	0.8	0.0185	1	0.6305
rs1319462	HIF1A / MOP1	14	61288977	0.79	0.0447	1	0.6305
rs1152589	ERB / ESR2	14	63753678	1.05	0.5192	1	0.9662
rs1152579	ERB / ESR2	14	63764839	1.08	0.2637	1	0.9212
rs867443	ERB / ESR2	14	63770794	0.9	0.2254	1	0.8904
rs1952585	ERB / ESR2	14	63782107	1.18	0.2398	1	0.8927
rs17766755	ERB / ESR2	14	63785525	0.83	0.0194	1	0.6305
rs12435284	ERB / ESR2	14	63810272	1.04	0.8043	1	0.9847
rs17179740	ERB / ESR2	14	63826503	0.85	0.0344	1	0.6305
rs1271572	ERB / ESR2	14	63831669	1.09	0.2485	1	0.8927
rs2978381	ERB / ESR2	14	63836404	0.92	0.2623	1	0.9212
rs3020443	ERB / ESR2	14	63862092	0.85	0.0608	1	0.6305
rs1256116	ERB / ESR2	14	63877635	1.15	0.1725	1	0.8459
rs1256112	ERB / ESR2	14	63884063	1.05	0.5483	1	0.9662
rs12880347	HSP90	14	101607804	1	0.9877	1	0.9943
rs3736807	HSP90	14	101622527	1.11	0.2997	1	0.9436
rs11621560	HSP90	14	101626495	0.79	0.1045	1	0.7955
rs1190587	HSP90	14	101677845	1.35	0.0061	1	0.5128
rs2470893	CYP1A1	15	72806501	1.05	0.5847	1	0.9662
rs2472304	CYP1A2	15	72831290	0.92	0.2796	1	0.9212
rs17223788	ARNT2	15	78476441	0.95	0.578	1	0.9662
rs12592383	ARNT2	15	78478503	1.06	0.4503	1	0.9453
rs1446340	ARNT2	15	78481031	1.12	0.2183	1	0.8904
rs2278703	ARNT2	15	78481937	1	0.9949	1	0.9949
rs1446336	ARNT2	15	78491706	0.87	0.4103	1	0.9453
rs1446337	ARNT2	15	78491815	1.32	0.0007	0.24099	0.241
rs12593988	ARNT2	15	78492881	1.21	0.0303	1	0.6305
rs3848206	ARNT2	15	78493844	0.92	0.3221	1	0.9436
rs1026016	ARNT2	15	78498009	1.02	0.8238	1	0.9847
rs10431813	ARNT2	15	78498807	0.87	0.1563	1	0.8458
rs3910982	ARNT2	15	78499176	0.96	0.6193	1	0.9662
rs1020397	ARNT2	15	78505792	1.05	0.5846	1	0.9662
rs4778790	ARNT2	15	78508325	0.98	0.7987	1	0.9847
rs7184010	ARNT2	15	78511327	0.96	0.6477	1	0.9832
rs4778791	ARNT2	15	78511605	1.11	0.1501	1	0.8458
rs11637295	ARNT2	15	78513162	0.81	0.0274	1	0.6305
rs895442	ARNT2	15	78516582	0.69	0.0019	0.6456	0.3228
rs17788120	ARNT2	15	78529935	1.08	0.3193	1	0.9436
rs12908321	ARNT2	15	78542825	0.86	0.0792	1	0.7624
rs7180520	ARNT2	15	78544279	0.98	0.8412	1	0.9847
rs12905523	ARNT2	15	78547742	0.88	0.1841	1	0.8688
rs12594226	ARNT2	15	78551475	0.88	0.117	1	0.8164
rs3936145	ARNT2	15	78578251	0.97	0.7026	1	0.9847
rs4238521	ARNT2	15	78583182	1.01	0.9632	1	0.9943
rs11858186	ARNT2	15	78588526	0.88	0.1046	1	0.7955
rs11072922	ARNT2	15	78593237	1.03	0.7474	1	0.9847
rs4778604	ARNT2	15	78624873	0.9	0.1882	1	0.8688
rs8027410	ARNT2	15	78628024	0.96	0.5737	1	0.9662
rs4778810	ARNT2	15	78640431	0.98	0.8815	1	0.9847
rs4074666	ARNT2	15	78641908	1	0.9728	1	0.9943
rs4778818	ARNT2	15	78647154	1.1	0.3536	1	0.9453
rs4778819	ARNT2	15	78647451	0.99	0.9349	1	0.9879
rs8033706	ARNT2	15	78673245	0.99	0.8996	1	0.9847
rs4459508	ARNT2	15	78674560	1.08	0.4089	1	0.9453
rs4778610	ARNT2	15	78676404	1.05	0.6785	1	0.9847
rs11634221	ARNT2	15	78680655	1.03	0.7831	1	0.9847
rs1042522	TP53	17	7520196	1.22	0.0175	1	0.6305
rs168405	GPR54	19	861741	0.99	0.8662	1	0.9847
rs8108687	GPR54	19	878970	0.98	0.7726	1	0.9847
rs6510896	GTF2F1	19	6353647	0.96	0.542	1	0.9662
rs11879293	SMARCA4	19	10933609	1	0.9789	1	0.9943
rs12983316	SMARCA4	19	10975351	0.9	0.3041	1	0.9436
rs10417443	SMARCA4	19	10990428	0.84	0.0322	1	0.6305
rs1529729	SMARCA4	19	11024561	0.89	0.4345	1	0.9453
rs4300767	SMARCA4	19	11024688	0.97	0.866	1	0.9847
rs2421198	SMARCA4	19	11025967	1.11	0.2051	1	0.8749
rs10424046	RELB	19	50227875	1.15	0.0525	1	0.6305
rs1560725	RELB	19	50235626	1.15	0.0578	1	0.6305
rs11083758	RELB	19	50238900	0.88	0.0859	1	0.7825
rs3786507	RELB	19	50240094	1	0.98	1	0.9943
rs6017944	SRC	20	35410984	0.96	0.7237	1	0.9847
rs12106024	SRC	20	35412761	0.98	0.8237	1	0.9847
rs6017996	SRC	20	35420066	1.09	0.4242	1	0.9453
rs6018027	SRC	20	35424205	0.99	0.905	1	0.985
rs6063022	SRC	20	35426740	0.84	0.1312	1	0.8403
rs8126089	SRC	20	35432667	1.16	0.1566	1	0.8458
rs6090576	SRC	20	35438750	1.2	0.0586	1	0.6305
rs754626	SRC	20	35450753	0.98	0.8239	1	0.9847
rs754625	SRC	20	35450937	0.96	0.6751	1	0.9847
rs11905013	SRC	20	35475053	1.1	0.4237	1	0.9453
rs6089596	TAF4	20	60006811	0.97	0.7581	1	0.9847
rs6061972	TAF4	20	60043639	0.9	0.2017	1	0.8725
rs6089623	TAF4	20	60049153	0.98	0.7774	1	0.9847
rs4925220	TAF4	20	60083655	1.08	0.3314	1	0.9436
rs2822987	NRIP1 / RIP140	21	15252764	0.98	0.7811	1	0.9847
rs1056947	NRIP1 / RIP140	21	15256528	1.01	0.9106	1	0.985
rs10482863	NRIP1 / RIP140	21	15257339	1.06	0.6768	1	0.9847
rs1056930	NRIP1 / RIP140	21	15258674	0.96	0.5864	1	0.9662
rs2229742	NRIP1 / RIP140	21	15261042	0.87	0.2386	1	0.8927
rs2229741	NRIP1 / RIP140	21	15262159	1.05	0.5248	1	0.9662
rs13050325	NRIP1 / RIP140	21	15265682	0.99	0.8947	1	0.9847
rs3787576	NRIP1 / RIP140	21	15266057	1.02	0.8695	1	0.9847
rs135557	PPARA	22	44919890	0.96	0.6005	1	0.9662
rs4253623	PPARA	22	44928769	0.98	0.7973	1	0.9847
rs135549	PPARA	22	44931971	0.96	0.6192	1	0.9662
rs135542	PPARA	22	44934700	0.97	0.7102	1	0.9847
rs129600	PPARA	22	44935824	0.96	0.6781	1	0.9847
rs9626736	PPARA	22	44948895	1.15	0.0716	1	0.7098
rs12330015	PPARA	22	44968941	1.01	0.9262	1	0.9879
rs8138102	PPARA	22	44970415	1	0.9898	1	0.9943
rs6008197	PPARA	22	44999079	0.97	0.7631	1	0.9847
rs4253765	PPARA	22	45001551	1.1	0.3753	1	0.9453
rs4253776	PPARA	22	45008142	1.08	0.5735	1	0.9662
